# Supplementary material for: Environmental factors and hygiene behaviors associated with facial cleanliness and trachoma in Kongwa, Tanzania
Source: PLoS Negl Trop Dis. 2021 Oct 28;15(10):e0009902. doi: 10.1371/journal.pntd.0009902 (PMC8577779; doi:10.1371/journal.pntd.0009902)
Supplement: S1 Data — (XLSX) [file pntd.0009902.s001.xlsx]

## Sheet: Facial Cleanliness
Household ID	Mtaa ID	Child Number	Age	Sex	Flies (yes=1,no=2)	Makamasi (yes=1, no=2)	Mtongotono (yes=1, no=2)	Just washed their face (yes=1, no=2)	Wearing shoes (yes=1, no=2)	Wearing clothes (yes=1, no=2)
01	021	1	5	1	2	1	2	2	2	1
01	021	2	2	2	2	1	2	2	2	1
01	022	1	5	1	1	1	2	2	2	1
01	022	2	3	1	1	1	2	2	2	1
01	022	3	5	1	1	2	2	2	1	1
01	023	1	5	1	1	2	2	2	2	1
01	023	2	3	1	2	2	2	2	2	1
01	024	1	2	1	2	2	2	2	2	1
01	024	2	0	1	2	2	2	2	2	1
01	024	3	0	2	2	2	2	2	2	1
01	025	1	2	2	2	1	2	2	2	1
01	026	1	3	1	1	1	2	2	1	1
01	026	2	3	1	1	1	2	2	1	1
01	031	1	4	1	2	2	1	2	1	1
01	032	1	2	1	1	2	2	2	2	1
01	033	1	3	1	2	1	2	2	2	1
01	034	1	3	1	2	2	2	2	1	1
01	034	2	3	1	2	2	2	2	1	1
01	035	1	0	2	1	2	2	2	2	2
01	035	2	0	1	1	2	2	2	2	2
01	041	1	3	2	2	2	2	2	2	1
01	041	2	5	2	2	1	2	2	2	1
01	041	3	0	2	2	1	2	2	2	1
01	042	1	2	1	2	1	2	2	2	2
01	042	2	5	2	2	1	2	2	1	1
01	043	1	4	1	1	1	2	2	2	1
01	051	1	4	2	2	2	2	2	2	1
01	052	1	2	2	2	1	2	2	2	1
01	053	1	5	1	2	2	2	2	2	1
01	053	2	1	2	1	2	2	2	2	1
01	053	3	1	2	1	2	2	2	2	1
01	053	4	1	2	1	2	2	2	2	1
01	054	1	4	2	2	1	2	2	2	1
01	056	1	0	2	2	2	2	2	2	2
01	061	1	5	2	2	2	2	2	2	1
01	063	1	0	1	2	2	2	2	2	2
01	064	1	4	1	2	1	2	2	2	1
01	064	2	3	1	2	2	2	2	1	1
01	065	1	5	1	2	2	2	2	2	1
01	065	2	2	2	2	2	2	2	2	1
01	065	3	2	2	1	1	2	2	2	1
01	066	1	4	2	2	2	2	2	2	1
01	067	1	2	2	1	1	2	2	2	1
01	071	1	1	1	1	1	2	2	2	2
01	073	1	5	2	1	1	2	2	2	1
01	073	2	2	2	1	2	2	2	2	1
01	081	1	1	1	2	1	2	2	2	2
01	082	1	3	2	2	1	2	2	1	1
01	082	2	3	2	2	1	2	2	2	1
01	082	3	4	1	2	2	2	2	2	1
01	083	1	3	1	1	1	1	2	2	1
01	091	1	0	1	1	2	2	2	2	1
01	092	1	2	2	1	1	2	2	2	1
01	092	2	5	1	2	1	2	2	1	1
01	093	1	1	1	1	1	2	2	2	1
01	093	2	4	2	2	1	2	2	2	1
01	093	3	1	1	2	1	2	2	2	1
01	094	1	1	1	2	1	2	2	2	1
01	101	1	0	2	2	1	2	2	2	1
01	103	1	1	1	1	2	2	2	2	1
01	111	1	4	2	1	1	2	2	2	1
01	111	2	2	2	1	1	2	2	2	1
01	112	1	3	1	1	1	2	2	2	2
01	112	2	2	2	1	1	2	2	2	2
01	113	1	4	2	1	2	2	2	2	1
01	113	2	1	1	1	1	2	2	2	1
01	113	3	5	1	1	1	2	2	1	1
01	113	4	4	1	1	1	2	2	2	2
01	113	5	4	1	1	2	2	2	2	2
01	113	6	1	1	2	1	2	2	1	2
01	114	1	5	1	2	1	2	2	2	1
01	115	1	2	2	2	2	2	2	2	2
01	116	1	4	1	2	2	2	2	2	1
01	116	2	1	1	2	1	2	2	2	1
01	121	1	1	2	1	1	2	2	2	2
01	121	2	5	2	1	1	2	2	2	1
01	122	1	3	1	1	2	2	2	2	1
01	122	2	0	1	1	1	2	2	1	2
01	133	1	4	1	2	2	2	2	2	1
01	133	2	0	2	2	2	2	2	2	1
01	134	1	2	1	2	2	2	2	2	1
01	135	1	5	1	1	2	2	2	2	1
01	135	2	3	1	1	2	2	2	2	1
01	135	3	0	1	2	2	2	1	2	1
01	141	1	4	1	1	1	2	2	1	1
01	141	2	1	1	1	2	2	2	1	1
01	142	1	3	2	2	1	2	2	2	1
01	142	2	0	1	1	1	2	2	2	1
01	143	1	1	1	2	1	2	2	1	2
01	144	1	3	1	1	1	2	2	1	1
01	145	1	4	1	2	1	2	2	2	1
01	146	1	5	1	2	2	2	2	2	1
01	151	1	2	1	2	1	1	2	2	1
01	153	1	5	1	2	2	2	2	2	1
01	153	2	3	1	1	2	2	2	2	1
01	153	3	2	1	2	2	2	2	2	1
01	154	1	3	2	2	1	2	2	2	1
01	155	1	3	2	1	1	1	2	2	1
01	155	2	4	2	2	1	2	2	2	1
01	155	3	2	2	1	1	2	2	2	1
01	155	4	4	2	1	1	2	2	2	1
01	156	1	1	2	1	1	1	2	2	1
01	156	2	0	1	1	2	2	2	2	1
01	156	3	2	1	1	1	1	2	2	1
01	157	1	4	1	2	1	1	2	2	1
01	157	2	0	1	2	2	2	2	2	1
01	161	1	3	1	1	1	2	2	2	1
01	163	1	1	2	2	1	2	2	1	1
01	164	1	2	1	1	1	2	2	2	1
01	164	2	0	2	2	2	2	2	2	1
01	164	3	4	2	2	1	2	2	1	1
01	164	4	5	2	2	2	2	2	1	1
01	165	1	3	1	1	1	2	2	2	1
01	171	1	5	2	1	1	2	2	2	1
01	171	2	2	1	1	1	2	2	2	1
01	171	3	3	1	1	1	2	2	2	1
01	171	4	2	2	1	1	1	2	2	1
01	172	1	0	1	2	2	2	2	2	1
01	173	1	1	2	1	1	2	2	1	1
01	174	1	0	2	2	1	2	2	2	1
01	174	2	3	1	1	1	1	2	2	1
01	191	1	3	1	2	1	2	2	1	1
01	191	2	3	1	1	1	1	2	1	1
01	192	1	3	1	2	1	2	2	2	1
01	193	1	2	2	2	2	2	2	1	1
01	194	1	1	1	2	1	2	2	2	1
01	201	1	2	1	1	1	2	2	2	1
01	202	1	5	2	1	2	2	2	2	1
01	203	1	3	2	1	1	2	2	2	1
01	211	1	4	2	2	2	2	2	2	1
01	211	2	3	2	2	1	1	2	2	1
01	211	3	0	1	2	1	2	2	2	1
01	211	4	3	2	2	1	2	2	2	1
01	212	1	0	1	2	2	2	2	2	1
01	213	1	2	1	2	2	2	2	2	1
01	221	1	2	1	1	2	2	2	2	1
01	222	1	3	2	2	2	2	2	2	1
01	223	1	1	1	2	2	2	2	2	2
01	231	1	1	1	2	1	2	2	1	1
01	231	2	5	1	2	2	2	2	1	1
01	232	1	4	1	2	2	2	2	1	1
01	233	1	4	2	2	2	2	2	2	1
01	233	2	2	2	1	1	2	2	2	1
01	241	1	4	2	2	1	1	2	2	1
01	241	2	3	1	1	2	2	2	2	1
01	241	3	3	2	2	2	1	2	2	1
01	241	4	5	1	2	2	2	2	2	1
01	241	5	5	2	2	2	2	2	2	1
01	242	1	2	1	2	2	2	2	2	1
01	242	2	4	2	2	1	2	2	2	1
01	242	3	2	1	2	2	2	2	2	1
01	242	4	4	1	2	2	2	2	2	1
01	243	1	4	1	2	2	2	2	2	1
01	243	2	0	2	2	2	2	2	2	1
01	244	1	1	1	2	2	2	2	2	1
01	245	1	5	1	2	1	2	2	1	1
01	251	1	3	2	2	1	2	2	2	1
01	251	2	2	1	2	1	2	2	2	2
01	251	3	0	2	2	2	2	2	2	1
01	252	1	5	1	2	1	2	2	2	1
01	252	2	2	2	2	2	2	1	2	1
01	253	1	4	2	2	2	2	2	2	1
01	254	1	5	1	1	2	2	2	2	1
01	254	2	0	2	1	1	1	2	2	1
01	261	1	4	1	1	1	1	2	2	1
01	262	1	0	2	2	2	2	2	2	1
01	263	1	5	1	2	2	1	2	2	1
01	263	2	4	2	2	1	2	2	2	1
01	263	3	1	1	2	1	1	2	2	1
01	263	4	2	1	2	1	2	2	2	1
01	264	1	4	2	2	2	2	2	2	1
01	264	2	2	2	2	2	2	2	2	1
01	271	1	5	1	2	2	2	2	2	1
01	271	2	2	2	2	2	2	2	2	1
01	271	3	0	1	2	1	2	2	2	1
01	272	1	2	1	2	2	2	2	2	1
01	273	1	4	1	2	2	2	2	2	1
01	281	1	3	2	2	2	2	2	1	1
01	282	1	1	2	2	1	2	2	2	1
01	283	1	5	1	2	2	2	2	2	1
01	284	1	4	1	2	2	2	2	1	1
01	285	1	4	1	2	2	2	2	1	1
01	292	1	1	1	1	1	2	2	2	1
01	293	1	2	2	1	1	2	2	1	1
01	294	1	0	2	2	2	2	2	2	2
01	294	2	0	2	2	2	2	2	2	2
01	295	1	3	1	2	2	2	2	1	1
01	296	1	2	2	2	2	2	2	1	1
01	296	2	3	1	1	1	2	2	1	1
01	297	1	4	2	2	1	2	2	2	1
01	297	2	3	2	2	2	2	2	2	1
01	297	3	0	1	2	2	2	2	2	1
01	302	1	3	1	2	2	2	2	1	1
01	302	2	1	1	2	1	2	2	1	1
01	303	1	5	2	2	2	2	2	2	2
01	304	1	5	2	1	1	2	2	2	1
01	304	2	2	2	1	1	2	2	2	1
01	305	1	4	2	2	1	2	2	1	1
01	305	2	4	2	2	1	2	2	2	1
01	305	3	3	1	2	1	2	2	2	1
01	305	4	1	2	2	1	2	2	1	1
01	306	1	3	2	2	2	2	2	2	1
01	307	1	4	1	2	1	2	2	2	1
01	307	2	0	1	2	2	2	2	2	1
01	308	1	1	2	2	2	2	2	2	1
01	311	1	1	1	2	2	2	2	2	1
01	311	2	3	2	2	1	2	2	1	1
01	312	1	2	2	2	1	2	2	2	1
01	312	2	3	2	2	2	2	2	2	1
01	312	3	0	1	2	1	2	2	1	1
01	313	1	0	2	1	1	2	2	2	1
01	314	1	4	1	2	2	2	2	2	1
01	314	2	1	1	2	2	2	2	2	1
01	315	1	2	1	2	2	2	2	1	1
01	316	1	5	1	2	1	2	2	2	1
01	321	1	2	1	1	2	2	2	1	1
01	322	1	3	2	2	2	2	2	2	1
01	322	2	0	2	2	2	2	2	2	1
01	322	3	2	1	2	2	2	2	2	1
01	322	4	1	2	2	2	2	2	2	1
01	322	5	5	2	2	2	2	2	2	1
01	322	6	3	2	1	1	2	2	2	1
01	323	1	4	2	1	1	2	2	2	1
01	323	2	4	2	1	2	2	2	2	1
01	323	3	3	2	2	1	2	2	1	1
01	323	4	2	2	2	1	2	2	2	1
01	323	5	1	2	2	1	2	2	2	1
01	331	1	3	1	2	1	1	2	2	1
01	332	1	4	1	1	2	2	2	2	1
01	332	2	1	2	2	2	2	2	2	1
01	332	3	3	2	1	2	2	2	2	1
01	333	1	4	1	2	1	2	2	2	1
01	341	1	5	1	1	1	2	2	1	1
01	341	2	3	2	1	1	2	2	2	1
01	341	3	0	2	1	1	2	2	2	1
01	342	1	5	1	2	1	2	2	2	1
01	343	1	2	2	1	1	2	2	2	2
01	344	1	4	1	1	1	2	2	2	1
01	344	2	0	1	2	2	2	2	2	1
01	345	1	2	1	1	1	2	2	2	1
01	351	1	4	2	1	1	2	2	1	1
01	351	2	4	1	1	1	2	2	1	1
01	351	3	2	1	1	1	2	2	1	2
01	351	4	3	2	1	1	2	2	2	1
01	351	5	1	2	1	1	2	2	2	2
01	352	1	3	1	2	2	2	2	2	1
01	352	2	2	2	2	2	2	2	2	1
01	353	1	4	1	2	1	1	1	2	2
01	353	2	3	1	1	2	2	2	1	1
01	353	3	1	1	1	2	2	2	2	1
01	353	4	0	1	1	2	1	2	2	1
01	354	1	4	2	1	1	2	2	2	1
01	354	2	2	1	1	1	2	2	2	1
01	354	3	4	1	2	1	2	2	1	1
01	361	1	5	2	2	2	2	2	2	1
01	361	2	3	1	1	1	2	2	2	1
01	362	1	3	1	2	2	2	2	1	1
01	362	2	2	2	1	1	2	2	2	1
01	363	1	3	1	1	1	2	2	2	1
01	363	2	4	1	2	2	2	2	1	1
01	363	3	2	1	1	1	2	2	2	1
01	363	4	5	2	2	1	2	2	2	1
01	364	1	3	2	1	2	2	2	2	1
01	364	2	3	2	1	2	2	2	2	1
01	371	1	2	2	1	2	2	2	2	1
01	372	1	3	1	1	1	2	2	1	1
01	373	1	1	1	2	1	2	2	1	1
01	374	1	5	1	1	2	2	2	2	1
01	374	2	3	1	1	1	2	2	1	1
01	374	3	1	2	1	1	2	2	2	1
01	375	1	3	1	2	1	2	2	2	1
01	375	2	3	2	2	1	2	2	2	1
01	375	3	1	2	1	2	2	2	2	1
01	375	4	0	1	2	2	2	2	2	1
01	381	1	4	2	1	2	2	2	2	2
01	382	1	0	2	2	1	2	2	2	1
01	383	1	5	2	1	1	2	2	2	1
01	383	2	2	2	1	1	2	2	2	1
01	384	1	2	1	1	2	2	2	2	2
01	384	2	1	1	1	2	2	2	2	2
01	384	3	0	2	2	2	2	2	2	2
01	384	4	5	1	1	1	2	2	2	1
01	392	1	5	2	2	2	2	2	2	1
01	392	2	4	1	2	2	2	2	2	1
01	393	1	4	2	2	2	2	2	1	1
01	393	2	0	2	2	2	2	2	2	1
01	394	1	3	2	2	2	2	2	2	1
01	401	1	4	1	1	1	2	2	1	1
01	402	1	0	2	2	2	2	2	2	1
01	403	1	3	1	1	1	2	2	2	1
01	411	1	4	2	2	2	2	2	1	1
01	411	2	1	2	1	1	2	2	2	1
01	412	1	5	1	1	2	2	2	2	1
01	412	2	1	1	2	2	2	2	1	1
01	413	1	5	2	2	1	2	2	2	1
01	413	2	2	2	2	1	2	2	1	1
01	421	1	1	2	2	2	2	2	2	1
01	422	1	5	1	2	1	2	2	1	1
01	431	1	3	2	2	2	2	2	1	1
01	432	1	2	2	2	1	1	2	2	1
01	433	1	3	2	1	2	2	2	2	1
01	433	2	1	1	2	1	1	2	2	1
01	433	3	3	2	1	1	2	2	2	1
01	434	1	4	1	2	1	2	2	2	1
01	434	2	3	1	2	1	2	2	2	1
01	434	3	4	2	2	1	2	2	2	1
01	435	1	5	2	1	1	2	2	2	1
01	442	1	4	1	2	2	2	2	1	1
01	442	2	1	2	2	2	2	2	2	1
01	443	1	1.5	1	2	1	2	2	1	1
01	445	1	5	2	2	2	2	1	2	2
01	445	2	1	2	2	2	2	2	2	2
01	451	1	5	1	2	2	2	2	1	1
01	451	2	4	1	2	1	2	2	1	1
01	452	1	1.5	1	2	1	2	2	1	1
01	453	1	5	2	2	1	2	2	2	1
01	453	2	3	1	1	1	1	2	2	1
01	453	3	2	2	2	1	2	2	2	1
01	454	1	5	1	1	1	2	2	2	1
01	454	2	2	2	1	1	2	2	2	1
01	454	3	4	2	1	2	2	2	2	1
01	454	4	3	2	1	2	2	2	2	1
01	455	1	2	2	2	1	2	2	2	1
01	461	1	1	1	2	1	2	2	2	1
01	461	2	3	1	2	1	2	2	2	1
01	462	1	3	2	2	1	2	2	2	1
01	462	2	5	2	2	2	2	2	1	1
01	463	1	5	2	2	2	2	2	2	1
01	463	2	4	2	2	2	2	2	1	1
01	463	3	1	1	2	2	2	2	2	1
01	464	1	5	2	2	2	2	2	1	1
01	464	2	4	2	2	1	2	2	2	1
01	464	3	2	1	2	1	2	2	2	1
01	471	1	4	2	2	1	2	2	1	1
01	473	1	2	1	1	1	2	2	2	1
01	473	2	2	1	1	1	2	2	2	1
01	474	1	5	2	2	2	2	2	2	1
01	475	1	3	1	1	1	2	2	1	1
01	481	1	3	1	2	1	2	2	2	1
01	481	2	2.17	2	2	1	2	2	2	1
01	482	1	0	2	2	2	2	2	2	2
01	482	2	3	2	2	1	2	2	1	1
01	483	1	2	2	1	1	2	2	2	1
01	491	1	2	1	1	1	2	2	1	1
01	491	2	2	1	1	1	2	2	2	1
01	492	1	0	2	2	2	2	2	2	2
01	492	2	4	1	2	1	2	2	2	2
01	493	1	4	2	2	1	2	2	2	2
01	495	1	5	1	1	1	2	2	2	1
01	495	2	4	2	1	1	2	2	2	1
01	495	3	3	1	1	1	2	2	2	2
01	495	4	0	2	1	1	2	2	1	1
01	496	1	2	2	1	2	1	2	2	1
01	496	2	0	1	1	2	2	2	2	1
01	496	3	3	1	1	1	2	2	2	1
01	496	4	4	1	1	1	2	2	2	2
01	501	1	0	1	2	2	2	2	2	1
01	502	1	4	2	2	2	2	2	2	1
01	502	2	1	1	2	2	2	2	2	1
01	503	1	3	2	1	1	1	2	2	1
01	504	1	0	1	2	1	2	2	2	1
01	511	1	3	1	1	1	2	2	2	1
01	512	1	2	2	2	1	2	2	2	1
01	513	1	2	2	2	2	2	2	2	1
01	513	2	1	2	2	2	2	2	2	2
01	521	1	2	1	2	1	2	2	1	1
01	522	1	4	2	2	1	2	2	2	1
01	522	2	2	2	2	2	2	2	2	1
01	522	3	2	2	2	1	2	2	2	1
01	523	1	5	2	2	2	2	1	2	2
01	524	1	1	1	2	1	2	2	2	2
01	524	2	2	1	2	1	2	2	2	2
01	524	3	5	2	2	2	2	2	2	1
01	524	4	5	1	2	1	2	2	1	1
01	524	5	5	2	1	2	2	2	2	1
01	525	1	3	2	2	2	2	2	2	1
01	526	1	0	2	2	2	2	2	2	1
01	527	1	3	1	1	1	2	2	2	1
01	527	2	1	1	1	1	1	2	1	1
01	527	3	4	1	1	1	2	2	2	1
01	527	4	5	1	2	2	2	2	2	1
01	527	5	1	2	2	1	2	2	2	1
01	528	1	5	2	2	1	2	2	2	1
01	528	2	5	1	2	1	2	2	2	1
01	531	1	2	1	2	2	2	2	2	1
01	532	1	3	1	2	1	2	2	1	1
01	532	2	2	2	2	1	2	2	2	1
01	533	1	5	1	2	1	2	2	2	1
01	533	2	4	1	2	1	2	2	1	1
01	533	3	3	1	2	1	2	2	2	1
01	534	1	5	1	2	1	1	2	1	1
01	535	1	1	2	2	2	2	2	2	1
01	551	1	3	1	1	1	2	2	2	1
01	552	1	2	1	2	1	2	2	1	1
01	553	1	1	2	2	2	2	2	2	1
01	554	1	0	1	2	2	2	2	2	1
01	554	2	3	1	1	1	2	2	2	1
01	561	1	5	2	1	1	2	2	2	1
01	561	2	1	2	1	1	2	2	2	1
01	563	1	2	2	2	2	2	2	1	1
01	564	1	2	1	1	1	2	2	2	2
01	565	1	3	2	1	1	2	2	2	1
01	565	2	4	1	1	1	1	2	2	1
01	565	3	1	1	1	1	2	2	2	1
01	565	4	4	2	1	1	2	2	2	2
01	565	5	0	1	1	2	2	2	1	1
01	566	1	1	1	1	1	2	2	1	2
01	571	1	4	1	2	2	2	2	1	1
01	572	1	5	1	2	1	2	2	1	1
01	573	1	2	1	1	1	2	2	1	1
01	581	1	1	2	2	2	2	2	1	1
01	581	2	0	2	2	1	2	2	2	1
01	582	1	3	2	2	1	2	2	2	1
01	583	1	2.5	2	2	1	2	2	2	1
01	584	1	4	2	2	2	2	2	1	1
01	584	2	1	1	2	2	2	2	1	1
01	585	1	1	1	2	2	2	2	2	1
01	591	1	5	1	2	1	1	2	1	1
01	591	2	4	1	2	1	2	2	1	1
01	591	3	1	2	2	1	2	2	2	1
01	591	4	0	2	2	1	1	2	1	1
01	591	5	2	2	2	1	1	2	2	1
01	592	1	3	2	2	2	2	2	2	2
01	593	1	5	2	2	2	2	2	2	1
01	601	1	0	1	2	1	2	2	2	1
01	602	1	3	2	2	2	2	2	1	1
01	603	1	1	1	2	1	2	2	2	1
01	611	1	4	2	2	1	2	2	1	1
01	621	1	3	1	2	2	2	2	1	1
01	621	2	1	1	2	2	2	2	2	1
01	622	1	4	1	2	1	2	2	1	1
01	622	2	1	2	2	2	2	2	2	1
01	623	1	3	2	2	1	2	2	2	1
01	624	1	4	1	2	2	2	2	1	1
01	624	2	3	1	2	1	2	2	2	1
01	624	3	3	1	2	1	2	2	2	1
01	625	1	3	1	2	1	2	2	2	1
01	625	2	1	2	2	2	1	1	2	1
01	631	1	3	1	2	1	2	2	1	1
01	631	2	1	2	1	1	1	2	2	1
01	631	3	2	1	2	1	2	2	1	1
01	631	4	4	2	2	2	2	2	2	1
01	632	1	0	1	2	2	2	2	2	1
01	634	1	5	2	2	1	2	2	1	1
01	635	1	2	2	2	2	2	2	1	1
01	642	1	5	1	2	2	2	2	1	1
01	642	2	0	2	2	2	2	2	2	1
01	644	1	2	2	2	1	2	2	2	1
01	644	2	1.75	2	2	1	2	2	2	1
01	645	1	5	2	2	2	2	2	2	1
01	645	2	4	2	2	2	2	2	2	1
01	645	3	0	2	2	1	2	2	2	1
01	646	1	4.5	2	2	1	2	2	2	1
01	646	2	2.58	2	2	1	2	2	2	1
01	647	1	0	2	2	2	2	2	2	1
01	651	1	2	1	2	2	2	2	2	1
01	652	1	5	2	2	2	2	2	2	1
01	652	2	3	2	2	1	2	2	2	1
01	652	3	3	1	2	1	2	2	1	1
01	653	1	2.5	2	1	1	2	2	2	1
01	653	2	2.5	2	2	1	1	2	2	1
01	654	1	5	2	2	2	2	2	2	1
01	655	1	3	2	2	2	2	2	2	1
01	661	1	4	2	2	2	2	2	2	1
01	662	1	5	2	2	2	2	2	2	1
01	662	2	1	1	2	2	2	2	1	1
01	663	1	0	2	2	2	2	2	2	1
01	664	1	0	1	2	1	2	2	2	1
01	665	1	3	2	2	2	2	2	2	1
01	665	2	4	2	2	2	2	2	2	1
01	671	1	4	1	2	2	2	2	1	1
01	671	2	0	2	2	2	2	2	2	1
01	672	1	1.5	1	2	1	1	2	2	1
01	673	1	2	2	2	2	2	2	2	2
01	674	1	2	2	2	1	2	2	1	1
01	675	1	0	2	2	2	2	2	2	1
01	681	1	2	1	2	2	2	2	2	1
01	682	1	4	2	2	2	2	2	2	1
01	682	2	2	2	2	2	2	2	2	1
01	691	1	3	1	1	1	1	2	1	1
01	691	2	2	1	2	1	2	2	1	2
01	692	1	4	2	2	1	2	2	2	1
01	692	2	2	2	2	1	2	2	2	1
01	692	3	3	2	2	2	2	2	2	1
01	693	1	4	2	2	2	2	2	2	1
01	694	1	2	1	1	1	2	2	1	1
01	694	2	2	1	2	1	2	2	1	1
01	694	3	0	2	2	2	2	2	2	1
01	695	1	5	1	2	2	2	2	2	1
01	695	2	2	1	2	1	2	2	1	1
01	701	1	2	1	1	1	2	2	1	1
01	702	1	2	1	1	1	2	2	2	1
01	703	1	5	1	2	2	2	2	2	1
01	703	2	3.5	1	2	2	2	2	2	1
01	711	1	3	2	2	1	2	2	2	1
01	712	1	2	2	2	2	2	2	2	1
01	713	1	2	2	2	2	2	2	1	1
01	714	1	0	1	2	2	2	2	2	1
01	721	1	4	2	2	2	2	2	1	1
01	721	2	0	1	2	2	2	2	2	1
01	722	1	3	2	2	1	2	2	2	1
01	724	1	1	1	2	2	2	2	1	1
01	725	1	0	2	2	2	2	2	2	2
01	731	1	1	1	2	2	2	2	2	1
01	731	2	0	1	2	2	2	2	2	1
01	732	1	3.17	2	2	2	2	2	2	1
01	733	1	5	1	2	2	2	2	1	1
01	733	2	3	2	2	1	2	2	1	1
01	734	1	4.67	1	2	2	2	2	1	1
01	741	1	0	2	2	1	2	2	2	1
01	742	1	5	2	2	1	1	2	2	1
01	742	2	2	2	2	1	1	2	2	1
01	742	3	1	2	2	1	1	2	2	1
01	743	1	2	2	2	2	2	1	2	1
01	743	2	0	2	1	1	2	2	2	1
01	744	1	5	2	1	1	1	1	1	1
01	744	2	5	2	2	1	2	2	1	1
01	744	3	4	2	1	1	2	1	2	1
01	744	4	2	1	2	1	1	2	2	1
01	744	5	3	1	1	1	1	2	2	1
01	744	6	5	1	1	2	1	2	2	1
01	751	1	4	2	2	2	2	2	2	1
01	751	2	2	2	2	2	2	2	2	1
01	751	3	2	2	2	1	2	2	1	1
01	752	1	4	1	1	1	1	2	2	1
01	752	2	1	2	2	2	2	2	2	1
01	753	1	3	2	2	1	2	2	2	1
01	753	2	0	2	2	2	2	2	2	1
01	754	1	5	2	2	2	2	2	2	1
01	754	2	3	1	2	2	2	2	2	1
01	755	1	5	2	2	2	2	2	2	1
01	755	2	1.5	2	2	1	2	2	2	1
01	761	1	1	1	2	1	2	2	1	1
01	762	1	4	2	1	1	2	2	1	1
01	763	1	3	2	2	1	1	2	1	1
01	764	1	5	1	2	2	2	2	2	1
01	765	1	4	2	1	1	2	2	1	1
01	765	2	1	2	1	1	2	2	2	1
01	765	3	0	2	2	1	2	2	2	2
01	771	1	2	1	2	2	2	2	2	1
01	772	1	4	1	2	2	2	2	2	1
01	772	2	4	1	2	2	2	2	2	1
01	773	1	3	2	2	1	2	2	1	1
01	773	2	3	2	2	1	1	2	1	1
01	773	3	5	2	2	1	2	2	2	1
01	773	4	3	1	2	2	2	2	1	1
01	773	5	4	1	2	2	2	2	1	1
01	773	6	4	2	2	2	2	2	1	1
01	774	1	4	2	1	1	2	2	1	1
01	774	2	3	1	1	1	2	2	1	1
01	774	3	5	1	2	2	2	2	2	1
01	781	1	4	2	2	1	2	2	2	1
01	781	2	1.42	2	2	2	2	2	2	1
01	782	1	1	1	2	1	1	2	2	1
01	782	2	5	2	2	1	2	2	1	1
01	782	3	4	1	2	1	2	2	2	1
01	783	1	5	1	2	2	2	2	1	1
01	783	2	2	1	1	1	2	2	2	1
01	784	1	0	2	1	1	2	2	2	1
01	785	1	0	1	2	2	2	2	2	1
01	791	1	5	2	1	1	1	2	2	1
01	791	2	3	2	1	1	2	2	1	1
01	791	3	1	1	1	1	2	2	2	1
01	801	1	3.5	1	2	2	2	2	2	1
01	802	1	4	2	2	1	2	2	1	1
01	803	1	4	2	2	1	2	2	1	1
01	804	1	2	2	2	1	2	2	2	1
01	804	2	2.42	1	2	1	2	2	2	1
01	805	1	2	2	1	2	2	2	2	1
01	811	1	5	1	2	2	2	2	1	1
01	811	2	2	1	1	2	2	2	2	1
01	811	3	3	1	2	1	2	2	2	1
01	812	1	1	2	2	1	2	2	2	1
01	821	1	0	2	2	2	2	2	2	2
01	822	1	3	2	1	1	1	2	2	1
01	831	1	1.67	1	2	1	2	2	1	1
01	841	1	1.67	2	2	2	2	2	1	1
01	843	1	1.5	2	2	1	2	2	1	1
01	843	2	2	2	2	1	2	2	2	1
01	844	1	1	2	2	2	2	2	2	2
01	844	2	5	2	1	2	2	2	1	1
01	851	1	3	1	2	2	2	2	2	1
01	852	1	3	2	1	1	2	2	2	1
01	852	2	2	1	1	1	2	2	2	1
01	853	1	2	1	2	1	2	2	2	1
01	861	1	3	1	2	1	2	2	2	1
01	862	1	3	1	1	1	2	2	2	1
01	862	2	0	2	2	2	2	2	2	2
01	863	1	1.25	1	2	1	2	2	1	1
01	864	1	2.08	1	2	2	2	2	2	1
01	871	1	3	2	1	2	2	2	2	1
01	871	2	1	2	1	1	2	2	2	1
01	872	1	5	1	2	2	2	2	1	1
01	872	2	0	1	2	2	2	2	2	1
01	881	1	3	1	1	1	2	2	2	1
01	881	2	1	2	1	1	2	2	2	1
01	883	1	0	1	2	2	2	2	2	1
01	883	2	0	2	1	1	2	2	2	1
01	891	1	5	2	2	2	2	2	2	1
01	891	2	4	1	2	1	2	2	2	1
01	891	3	0	2	2	1	2	2	2	1
01	892	1	2	2	2	2	2	2	2	1
01	893	1	4	2	2	1	2	2	2	1
01	894	1	2	1	2	1	2	2	2	1
01	901	1	2	2	1	1	2	2	2	2
01	902	1	2	1	1	1	1	2	1	1
01	903	1	1	1	2	2	2	2	1	1
01	904	1	2	2	2	1	1	2	2	1
01	905	1	2	2	2	2	2	2	1	1
01	911	1	4	1	2	2	2	2	1	1
01	911	2	0	2	2	2	2	2	2	1
01	912	1	1	1	2	2	2	2	2	2
01	913	1	1	1	1	1	2	2	2	2
01	913	2	1	1	1	1	2	2	2	1
01	914	1	4	2	2	1	2	2	2	1
01	914	2	2	2	1	1	2	2	2	1
01	914	3	1	2	1	1	2	2	2	1
01	914	4	0	2	1	2	2	2	2	2
01	914	5	0	1	2	2	2	2	2	1
01	915	1	0	1	2	2	2	2	2	2
01	921	1	5	1	1	2	1	2	1	1
01	921	2	0	1	1	2	2	2	2	1
01	922	1	1	1	1	1	2	2	2	1
01	923	1	4	2	2	2	2	2	2	1
01	923	2	4	1	2	2	2	2	2	1
01	923	3	3	2	2	2	2	2	2	1
01	923	4	2	1	1	1	2	2	2	1
01	923	5	1	1	1	1	2	2	2	1
01	924	1	4	2	1	2	2	2	2	1
01	925	1	4	1	2	1	2	2	2	1
01	925	2	1	1	2	1	2	2	2	2
01	931	1	1	2	1	2	2	2	2	1
01	932	1	3	2	2	2	2	2	2	1
01	932	2	0	2	2	2	2	2	2	1
01	933	1	3	1	2	2	2	2	1	1
01	934	1	3	1	2	1	1	2	2	1
01	941	1	3	1	2	2	2	2	1	1
01	942	1	4	2	1	1	2	2	2	1
01	942	2	2	2	1	2	2	2	2	1
01	942	3	0	2	2	1	2	1	2	1
01	943	1	3	1	2	2	2	2	2	1
01	943	2	1	2	2	2	2	2	2	1
01	945	1	5	1	1	2	2	1	2	1
01	945	2	3	1	1	1	1	2	2	1
01	945	3	0	1	2	1	2	2	2	1
01	946	1	3	2	1	1	2	2	2	1
01	946	2	1	1	2	2	2	2	2	1
01	947	1	4	2	2	2	2	2	2	1
01	947	2	3	2	2	2	2	2	2	1
01	947	3	2.5	1	2	2	2	2	2	1
01	947	4	2.5	1	2	2	2	2	1	1
01	951	1	5	2	1	2	2	2	2	1
01	951	2	2	1	2	2	2	2	2	2
01	952	1	0	1	2	2	2	2	2	1
01	954	1	1	2	2	2	2	2	2	1
02	021	1	1	2	2	2	2	2	2	1
02	022	1	1	1	2	2	2	2	2	1
02	023	1	2	1	1	1	2	2	2	1
02	023	2	3	2	2	2	2	2	1	1
02	024	1	3	2	2	2	2	2	2	1
02	024	2	5	1	1	1	2	2	1	1
02	026	1	2	2	2	2	2	2	1	1
02	031	1	2	2	2	1	2	2	2	1
02	033	1	2	2	2	1	2	2	2	1
02	035	1	3	2	1	1	2	2	1	1
02	035	2	4	1	2	2	2	2	1	1
02	035	3	2	2	1	1	2	2	1	1
02	035	4	2	1	2	2	2	2	1	1
02	041	1	4	1	1	1	2	2	2	1
02	041	2	1	2	1	1	2	2	2	1
02	042	1	3	2	2	2	1	2	2	1
02	043	1	3	1	1	1	1	2	2	1
02	051	1	2	1	1	1	2	2	2	1
02	051	2	0	1	2	2	2	2	2	1
02	052	1	1	1	1	1	2	2	2	2
02	053	1	4	2	1	2	2	2	2	2
02	053	2	3	1	1	2	2	2	2	2
02	053	3	2	1	2	2	2	2	2	2
02	053	4	2	1	1	1	2	2	2	2
02	054	1	2	2	1	2	2	2	2	1
02	054	2	4	2	2	2	2	2	2	1
02	054	3	5	2	2	2	2	2	2	1
02	054	4	3	1	1	1	2	2	2	1
02	055	1	1	2	2	2	2	2	2	1
02	061	1	2	2	2	1	2	2	2	1
02	061	2	0	1	2	1	2	2	2	1
02	062	1	2	1	2	1	2	2	1	1
02	063	1	1	2	2	2	2	2	1	1
02	064	1	0	2	2	2	2	2	2	1
02	065	1	5	2	2	2	2	2	2	1
02	066	1	3	1	2	1	2	2	2	1
02	066	2	0	2	2	2	2	2	2	1
02	067	1	3	2	1	2	1	2	2	2
02	067	2	1	2	2	2	2	2	2	2
02	072	1	0	1	1	1	2	2	2	1
02	073	1	5	2	2	2	2	2	2	2
02	073	2	3	1	2	2	2	2	2	2
02	073	3	1	1	2	2	2	2	2	2
02	081	1	0	1	2	2	2	2	2	1
02	082	1	3	2	2	1	2	2	2	1
02	083	1	3	2	1	1	2	2	2	1
02	083	2	3	1	1	1	1	2	2	1
02	091	1	2	2	1	2	2	2	2	1
02	092	1	5	1	2	1	2	2	1	1
02	092	2	3	1	2	1	2	2	1	1
02	092	3	5	1	2	1	2	2	2	1
02	092	4	1	1	2	1	2	2	2	1
02	093	1	5	2	1	1	1	2	2	2
02	093	2	3	2	1	2	2	2	2	2
02	093	3	1	2	1	2	1	2	2	2
02	094	1	5	2	2	1	2	2	2	1
02	094	2	2	1	2	1	2	2	2	2
02	094	3	0	2	1	1	2	2	2	1
02	101	1	3	2	2	1	2	2	1	1
02	103	1	3	2	2	2	2	2	2	2
02	112	1	4	2	1	2	2	2	2	2
02	112	2	1	2	1	1	2	2	2	2
02	113	1	4	1	2	2	2	2	2	2
02	113	2	1	1	1	2	2	2	2	1
02	114	1	2	1	1	1	1	2	2	2
02	115	1	2	1	2	2	2	1	2	2
02	115	2	3	2	1	2	2	2	2	1
02	116	1	3	2	2	1	2	2	1	1
02	116	2	0	2	2	2	2	2	2	1
02	121	1	4	1	2	1	2	2	2	1
02	121	2	1	1	2	1	2	2	2	2
02	122	1	0	2	1	2	2	2	2	1
02	123	1	4	1	1	1	2	2	2	1
02	123	2	1	1	1	2	2	2	1	1
02	131	1	2	2	1	2	2	2	2	1
02	132	1	0	1	2	2	2	2	2	1
02	133	1	3	1	1	2	2	2	1	1
02	133	2	2	2	1	1	2	2	2	1
02	133	3	2	2	1	1	2	2	2	1
02	134	1	4	1	1	1	2	2	2	2
02	134	2	5	2	1	1	2	2	2	2
02	134	3	2	1	1	2	2	2	2	2
02	134	4	0	2	1	2	2	2	2	2
02	135	1	3	1	2	2	2	2	2	1
02	135	2	3	1	2	2	2	2	2	1
02	135	3	0	1	2	2	2	2	2	1
02	141	1	5	1	1	2	2	2	2	1
02	141	2	0	1	1	2	2	2	2	1
02	141	3	3	2	1	1	1	2	2	1
02	141	4	0	1	1	1	2	2	2	1
02	142	1	1	2	2	2	2	2	1	1
02	142	2	0	1	1	2	2	2	2	1
02	142	3	2	1	1	1	2	2	2	1
02	142	4	4	1	2	1	2	2	2	1
02	143	1	4	1	1	1	2	2	1	1
02	144	1	0	2	1	1	2	2	2	1
02	145	1	5	1	2	2	2	2	2	1
02	145	2	3	2	1	1	2	2	2	1
02	151	1	1	1	1	1	2	2	2	1
02	151	2	1	1	1	2	2	2	2	1
02	151	3	0	1	1	2	2	2	2	1
02	151	4	5	1	1	1	2	2	2	1
02	152	1	1	1	2	1	1	2	2	1
02	152	2	0	2	1	1	1	2	2	1
02	153	1	5	2	2	2	2	2	2	1
02	153	2	2	1	2	2	2	1	2	1
02	154	1	2	1	2	1	2	2	2	1
02	161	1	5	2	2	2	2	2	2	1
02	161	2	1	2	2	2	2	2	2	1
02	161	3	4	2	2	2	2	2	2	1
02	161	4	3	2	1	1	2	2	2	1
02	162	1	1	1	1	1	2	2	2	1
02	162	2	0	2	2	2	2	2	2	1
02	163	1	0	1	2	2	2	2	2	1
02	164	1	4	2	1	1	2	2	2	1
02	164	2	1	1	1	1	2	2	2	1
02	164	3	3	2	1	1	2	2	2	1
02	164	4	3	1	1	1	1	2	2	1
02	164	5	0	1	1	1	2	2	2	1
02	165	1	4	2	1	1	2	2	2	1
02	171	1	3	2	2	2	2	2	2	1
02	171	2	4	2	2	1	2	2	2	1
02	172	1	3	2	2	2	2	2	1	1
02	172	2	4	2	2	2	2	2	2	1
02	172	3	2	1	2	1	2	2	1	1
02	174	1	3	1	1	1	2	2	1	1
02	174	2	1	1	1	1	1	2	2	1
02	191	1	5	1	2	2	2	2	2	1
02	192	1	1	2	2	1	2	2	2	1
02	193	1	5	2	2	1	2	2	2	1
02	193	2	4	2	2	2	2	2	2	1
02	193	3	1	1	2	1	2	2	2	1
02	193	4	0	1	2	2	2	2	2	2
02	193	5	0	1	2	2	2	2	2	1
02	194	1	3	2	2	1	2	2	1	1
02	201	1	5	1	2	2	2	2	1	1
02	202	1	4	2	2	2	2	2	2	1
02	202	2	1	1	2	1	2	2	2	2
02	203	1	3	2	1	1	2	2	2	1
02	203	2	1	1	1	1	2	2	2	1
02	211	1	5	1	1	1	2	2	2	1
02	212	1	3	1	2	2	2	2	1	1
02	212	2	0	2	2	1	2	2	1	1
02	221	1	1	1	2	1	2	2	2	1
02	221	2	3	1	2	1	2	2	1	1
02	222	1	5	1	2	1	2	2	2	1
02	223	1	1	2	2	1	2	2	2	1
02	231	1	0	1	2	2	2	2	1	1
02	232	1	2	1	2	1	2	2	2	1
02	232	2	0	2	2	2	2	2	2	1
02	233	1	1	2	2	2	2	2	2	1
02	241	1	5	1	2	2	2	2	2	1
02	241	2	4	1	2	2	2	2	2	1
02	241	3	3	1	1	1	2	2	2	1
02	241	4	3	1	2	2	2	2	2	1
02	242	1	2	1	2	2	2	2	2	1
02	243	1	1	2	2	2	2	2	2	1
02	244	1	1	2	2	2	2	2	2	1
02	245	1	3	1	2	2	2	2	2	1
02	245	2	0	1	2	2	2	2	2	1
02	251	1	5	1	2	2	2	2	1	1
02	251	2	2	2	2	2	2	2	2	1
02	252	1	2	2	2	2	2	2	1	1
02	253	1	3	2	2	2	2	2	1	1
02	253	2	1	1	2	1	2	2	1	1
02	261	1	4	1	2	2	2	2	2	1
02	262	1	1	1	1	2	2	2	1	1
02	263	1	1	2	2	1	2	2	2	1
02	264	1	2	1	2	2	2	2	1	1
02	271	1	0	2	1	1	2	2	2	1
02	273	1	4	1	2	2	2	2	2	1
02	281	1	3	2	2	2	2	2	2	1
02	281	2	3	1	2	2	2	2	1	1
02	281	3	1	1	2	2	2	2	2	1
02	281	4	1	1	2	2	2	2	2	1
02	282	1	3	2	2	1	2	2	2	1
02	283	1	4	2	2	2	2	2	2	1
02	283	2	2	2	2	1	2	2	2	1
02	283	3	3	2	2	2	2	2	1	1
02	284	1	5	2	2	2	2	2	2	1
02	284	2	2	2	2	2	2	2	2	1
02	284	3	1	1	2	1	2	2	2	1
02	285	1	2	1	2	2	2	2	1	1
02	292	1	5	2	1	1	2	2	2	1
02	292	2	2	1	1	2	2	2	2	1
02	293	1	1	1	2	1	2	2	2	1
02	294	1	1	1	2	1	2	2	2	1
02	295	1	3	1	1	1	2	2	2	1
02	295	2	5	2	1	1	2	2	2	1
02	295	3	4	2	1	1	2	2	2	1
02	295	4	3	1	1	1	2	2	2	1
02	295	5	0	2	2	2	2	2	2	1
02	296	1	4	2	1	1	2	2	1	1
02	296	2	0	2	2	2	2	2	1	1
02	297	1	5	1	2	1	1	2	2	1
02	297	2	0	1	2	2	2	2	2	1
02	301	1	4	2	2	2	2	2	2	1
02	301	2	2	1	2	2	2	2	2	1
02	301	3	2	1	1	1	2	2	2	1
02	301	4	1	1	1	1	2	2	2	1
02	302	1	0	1	2	2	2	1	2	1
02	303	1	4	1	2	2	1	2	2	2
02	303	2	1	2	2	2	2	2	2	1
02	304	1	5	1	2	2	2	2	2	1
02	304	2	2	1	1	1	2	2	2	1
02	306	1	5	2	1	2	2	2	2	1
02	306	2	4	1	2	2	2	2	2	1
02	307	1	0	2	1	1	2	2	2	1
02	308	1	1	1	2	2	2	2	2	1
02	308	2	4	2	2	1	2	2	2	1
02	311	1	3	1	2	2	2	2	2	1
02	312	1	3	1	2	2	2	2	2	1
02	312	2	0	2	2	2	2	2	2	1
02	313	1	2	2	2	1	1	2	2	1
02	314	1	4	1	2	2	2	2	2	1
02	315	1	4	2	2	2	2	2	1	1
02	315	2	3	1	2	2	2	2	1	1
02	315	3	3	1	2	2	2	2	1	1
02	316	1	2	1	2	1	2	2	1	1
02	321	1	3	1	1	1	2	2	2	1
02	321	2	2	1	1	1	2	2	2	1
02	321	3	2	1	1	2	2	2	2	1
02	321	4	0	1	1	1	2	2	2	1
02	322	1	4	1	2	2	2	2	2	1
02	323	1	4	1	2	2	2	2	2	1
02	323	2	4	2	2	1	2	2	2	1
02	323	3	2	2	2	1	2	2	2	1
02	323	4	3	2	2	1	2	2	2	1
02	323	5	0	1	2	1	2	2	2	1
02	324	1	4	1	2	2	2	2	1	1
02	331	1	4	2	2	2	2	2	2	1
02	331	2	0	2	1	1	2	2	2	1
02	331	3	4	2	1	1	1	2	2	1
02	332	1	2	2	2	2	2	2	1	1
02	332	2	0	2	2	2	2	2	2	1
02	333	1	1	1	1	1	2	2	2	2
02	333	2	4	1	1	1	1	2	1	2
02	341	1	4	1	2	1	2	2	2	1
02	342	1	3	1	2	1	2	1	2	1
02	342	2	0	2	2	2	2	2	2	1
02	343	1	4	1	2	2	2	2	2	2
02	344	1	4	2	2	2	2	2	2	1
02	345	1	2	2	1	1	1	2	2	1
02	351	1	4	1	2	2	2	2	2	2
02	351	2	2	1	2	2	2	2	2	1
02	352	1	1	1	1	1	2	2	2	1
02	353	1	3	1	2	1	2	2	2	1
02	353	2	2	1	2	1	2	2	2	1
02	353	3	0	2	2	2	2	2	2	1
02	353	4	3	1	2	1	2	2	2	1
02	354	1	3	2	1	1	2	2	1	1
02	354	2	4	1	2	1	2	2	2	1
02	354	3	4	1	1	1	2	2	2	1
02	354	4	3	1	2	1	2	2	2	1
02	354	5	1	2	1	2	2	2	2	1
02	354	6	0	1	2	2	2	2	1	1
02	361	1	3	1	2	2	2	2	2	1
02	361	2	4	1	1	1	2	2	2	1
02	362	1	4	1	2	2	2	2	2	1
02	362	2	1	1	1	1	1	1	2	1
02	363	1	0	2	2	2	2	2	2	1
02	364	1	1	2	1	2	2	2	2	1
02	364	2	4	2	2	2	2	2	1	1
02	371	1	3	1	1	1	1	2	2	1
02	372	1	4	1	2	2	2	2	2	1
02	373	1	3	1	1	1	2	2	2	1
02	374	1	4	1	2	1	2	2	2	1
02	374	2	0	1	1	1	2	2	2	1
02	374	3	2	2	1	1	2	2	1	1
02	375	1	5	2	1	2	2	2	2	1
02	375	2	4	1	1	1	2	2	2	1
02	381	1	3	2	1	2	2	2	1	1
02	381	2	4	1	2	2	2	2	1	1
02	381	3	2	2	1	1	1	2	1	1
02	382	1	2	1	2	1	2	2	2	1
02	382	2	0	1	1	1	2	2	2	1
02	383	1	2	1	2	2	2	2	1	1
02	384	1	4	1	1	1	2	2	2	1
02	384	2	1	1	1	1	2	2	2	2
02	391	1	5	2	2	2	2	2	1	1
02	391	2	2	2	2	2	2	2	2	1
02	391	3	1	2	1	1	2	2	2	1
02	391	4	2	1	2	1	2	2	2	1
02	392	1	3	2	2	2	2	2	2	1
02	392	2	0	1	2	2	2	2	2	1
02	394	1	0	2	1	2	2	2	2	1
02	394	2	4	1	2	2	2	2	2	1
02	394	3	3	2	1	2	2	2	2	1
02	394	4	2	2	1	2	2	2	2	1
02	394	5	2	1	1	1	2	2	2	1
02	401	1	2	1	1	1	2	2	2	1
02	402	1	0	2	1	1	2	2	2	2
02	403	1	3	2	1	2	1	2	1	1
02	403	2	0	2	2	2	2	2	2	1
02	403	3	2	1	1	1	1	2	2	1
02	411	1	5	2	2	2	2	2	1	1
02	412	1	3	1	2	2	2	2	1	1
02	413	1	3	2	2	1	1	2	2	1
02	421	1	2	2	1	1	2	2	2	1
02	422	1	2	1	2	1	2	2	1	1
02	422	2	0	2	2	2	2	2	2	1
02	423	1	4	2	1	1	2	2	2	1
02	423	2	2	2	1	1	2	2	2	1
02	431	1	5	1	2	1	2	2	1	1
02	431	2	2	2	1	1	1	2	2	1
02	432	1	2	1	2	2	2	2	2	1
02	432	2	1	1	2	1	2	2	2	1
02	432	3	3	2	2	1	2	2	1	1
02	432	4	5	1	2	2	2	2	2	1
02	432	5	1	1	2	1	2	2	2	1
02	432	6	1	2	1	1	2	2	2	1
02	432	7	4	2	2	1	2	2	1	1
02	433	1	5	1	2	2	2	2	2	1
02	433	2	2	2	2	2	2	2	2	1
02	434	1	4	2	2	1	2	2	2	1
02	435	1	4	2	2	2	2	2	2	1
02	435	2	0	1	2	2	2	2	2	1
02	435	3	4	1	2	2	2	2	2	1
02	441	1	0	1	2	2	2	2	2	1
02	442	1	4	1	2	1	2	2	2	1
02	442	2	4	2	1	1	2	2	2	1
02	442	3	3	2	1	1	2	2	2	1
02	442	4	1	2	1	1	2	2	2	2
02	443	1	1	2	1	2	2	2	2	1
02	444	1	3.5	1	2	1	2	2	1	1
02	445	1	5	1	2	1	2	2	2	1
02	451	1	5	1	2	2	2	2	1	1
02	451	2	1	2	1	2	2	2	2	1
02	452	1	3	2	2	1	2	2	2	1
02	452	2	3	1	2	1	2	2	2	1
02	453	1	0	1	2	2	2	2	2	1
02	454	1	4	1	1	1	2	2	1	1
02	455	1	1	2	2	1	2	2	2	1
02	455	2	1	2	2	2	2	2	2	1
02	461	1	2	2	1	1	2	2	2	1
02	462	1	3	1	2	1	1	2	2	1
02	463	1	2	1	2	2	2	2	1	1
02	463	2	3	2	2	2	2	2	1	1
02	464	1	1	1	2	1	2	2	1	1
02	471	1	0	2	2	2	2	2	1	1
02	472	1	4	2	2	1	2	2	2	1
02	472	2	1	2	2	1	2	2	1	1
02	473	1	0	2	2	2	2	2	2	1
02	474	1	5	1	1	2	2	2	2	1
02	475	1	5	2	2	2	2	2	2	1
02	481	1	5	2	2	2	2	2	2	1
02	481	2	1	1	1	1	2	2	2	1
02	482	1	1	2	1	2	2	2	2	1
02	483	1	1	2	1	1	2	2	2	1
02	491	1	1	2	1	1	2	2	2	1
02	492	1	4	1	2	2	2	2	2	2
02	493	1	1	2	2	1	1	2	2	2
02	495	1	3	2	2	1	2	2	2	1
02	495	2	1	2	2	1	2	2	2	1
02	496	1	3	1	2	2	2	2	2	1
02	501	1	4	2	2	2	2	2	2	1
02	501	2	1	2	2	2	2	2	2	1
02	502	1	3	1	1	2	2	2	2	1
02	502	2	0	1	2	2	2	2	2	1
02	503	1	1	1	2	2	2	2	1	1
02	504	1	4	2	1	1	1	2	2	1
02	504	2	0	1	1	2	2	2	2	2
02	511	1	4	1	1	1	2	2	2	1
02	511	2	2	1	1	1	2	2	2	1
02	513	1	3	2	2	2	2	2	2	1
02	513	2	1	2	2	1	2	2	2	1
02	521	1	2.25	2	2	2	2	2	2	1
02	521	2	1.5	2	2	2	2	2	1	1
02	522	1	5	1	2	1	2	2	2	1
02	522	2	0	1	2	2	2	2	2	1
02	523	1	5	1	2	1	2	2	2	1
02	523	2	5	1	2	2	2	2	1	1
02	524	1	0	1	2	2	2	2	2	1
02	525	1	2	2	2	1	2	2	2	1
02	525	2	0	2	2	1	2	2	2	1
02	527	1	0	2	2	1	2	2	2	1
02	528	1	3	1	2	2	2	2	2	1
02	528	2	4	1	1	2	1	2	2	1
02	533	1	0	1	2	2	2	2	2	1
02	534	1	3	2	1	1	2	2	2	1
02	535	1	3	1	2	1	2	2	2	1
02	551	1	2	2	1	1	2	2	2	1
02	551	2	2	2	1	2	2	2	1	1
02	552	1	3	2	2	2	2	2	2	1
02	553	1	0	1	2	2	2	2	2	2
02	561	1	0	1	1	1	2	2	2	1
02	561	2	4	1	1	1	2	2	2	1
02	562	1	1	1	1	2	2	2	2	1
02	563	1	3	1	2	2	2	2	2	1
02	563	2	2	2	2	2	2	2	2	1
02	564	1	4	1	2	1	2	2	1	1
02	565	1	3	2	1	1	2	2	2	1
02	565	2	3	2	1	1	2	2	2	1
02	565	3	1	1	1	1	2	2	2	1
02	566	1	4	1	2	2	2	2	2	1
02	566	2	1	2	1	1	2	2	2	1
02	566	3	4	2	2	2	2	2	2	1
02	566	4	4	2	2	2	2	2	2	1
02	571	1	1.5	1	2	2	2	2	1	1
02	572	1	3	1	2	2	2	2	2	1
02	573	1	5	1	1	1	2	2	2	1
02	581	1	1	2	2	2	2	2	2	1
02	581	2	3	2	1	1	2	2	1	1
02	581	3	4	2	2	2	2	2	2	1
02	582	1	1	2	2	2	2	2	2	1
02	583	1	3.83	2	2	2	2	2	2	1
02	584	1	5	2	2	2	2	2	2	1
02	584	2	3	2	2	2	2	2	2	1
02	584	3	0	1	2	2	2	2	2	1
02	585	1	2	2	2	2	2	2	2	1
02	591	1	1	2	2	2	2	2	1	1
02	593	1	1	2	2	2	2	2	1	1
02	601	1	0	1	2	2	2	2	2	1
02	602	1	4	1	2	2	2	2	1	1
02	603	1	5	1	2	2	2	2	2	1
02	604	1	2	2	2	2	2	2	2	1
02	604	2	2	1	2	2	2	2	2	1
02	611	1	0	1	2	2	2	2	2	1
02	612	1	5	1	2	2	2	2	1	1
02	612	2	2	2	2	1	2	2	2	1
02	613	1	3	2	2	1	2	2	2	1
02	613	2	0	2	2	2	2	2	2	1
02	613	3	0	2	2	2	2	2	2	1
02	621	1	2	2	1	2	2	2	1	1
02	622	1	5	2	2	2	2	2	2	1
02	623	1	4	2	2	2	2	2	2	1
02	623	2	4	2	2	2	2	2	2	1
02	624	1	4	1	2	2	2	2	2	1
02	625	1	0	1	1	1	2	2	2	1
02	625	2	4	2	1	1	2	2	2	1
02	625	3	4	1	1	1	1	2	2	1
02	631	1	1	2	2	2	2	2	1	1
02	632	1	2	2	2	2	2	2	1	1
02	633	1	3	1	1	1	1	2	2	1
02	635	1	5	1	2	2	2	1	1	1
02	635	2	1	1	2	2	2	2	2	1
02	641	1	1	2	2	1	2	2	1	1
02	642	1	3	1	2	2	2	2	2	1
02	643	1	4	2	2	1	2	2	2	1
02	643	2	0	1	2	2	2	2	2	1
02	644	1	3	1	2	2	2	2	2	1
02	645	1	4	1	2	1	2	2	1	1
02	645	2	0	1	2	1	2	2	2	1
02	646	1	3	2	2	2	2	2	2	1
02	646	2	2	1	1	1	2	2	2	1
02	646	3	2	1	1	1	2	2	2	1
02	647	1	0	2	2	2	2	2	2	1
02	651	1	4	1	2	1	2	2	1	1
02	652	1	3	2	1	1	1	2	2	1
02	652	2	0	1	1	2	1	2	2	2
02	653	1	2	2	2	2	2	2	1	1
02	653	2	0	2	2	2	2	2	2	1
02	653	3	3	2	2	1	2	2	2	1
02	654	1	0	1	2	2	2	2	2	1
02	655	1	0	1	2	2	2	2	2	1
02	655	2	4	2	2	1	2	2	1	1
02	655	3	3	2	1	1	1	2	1	1
02	661	1	5	1	2	2	2	2	1	1
02	661	2	2	2	2	2	2	2	2	1
02	661	3	1	2	2	2	2	2	2	1
02	663	1	0	2	2	2	2	2	2	1
02	664	1	1.67	1	2	1	2	2	1	1
02	664	2	5	1	2	1	1	2	1	1
02	664	3	1	2	2	1	2	2	2	1
02	665	1	4	2	2	2	2	2	2	1
02	665	2	4	2	2	2	2	2	1	1
02	671	1	3	1	2	2	2	2	1	1
02	673	1	1	2	2	1	2	2	1	1
02	673	2	1	2	2	1	2	2	1	1
02	674	1	0	1	2	2	2	2	1	1
02	675	1	4	2	2	1	2	2	2	1
02	682	1	2	2	2	1	2	2	2	1
02	683	1	4	1	1	1	2	2	1	1
02	683	2	1	1	2	1	2	2	2	1
02	691	1	3	1	2	1	2	2	2	1
02	691	2	0	2	2	2	2	2	2	2
02	692	1	0	1	2	2	2	2	2	1
02	693	1	0	1	2	2	2	2	2	1
02	694	1	1	2	2	2	2	2	2	1
02	694	2	4	2	1	1	2	2	1	1
02	695	1	1	2	1	1	2	2	2	1
02	701	1	1	1	1	1	2	2	2	1
02	702	1	4	1	2	2	2	2	1	1
02	702	2	1	2	2	2	2	2	1	1
02	703	1	2.5	2	2	1	2	2	2	1
02	703	2	2.5	1	2	2	2	2	2	1
02	703	3	0	1	2	2	2	2	2	1
02	711	1	5	1	2	2	2	2	2	1
02	711	2	2	1	2	1	2	2	2	2
02	712	1	0	1	2	2	2	2	2	1
02	713	1	1	2	2	1	2	2	2	1
02	713	2	5	1	2	1	2	2	2	1
02	713	3	4	2	2	1	2	2	2	1
02	713	4	3	1	2	1	2	2	2	1
02	713	5	1	1	2	2	2	2	2	1
02	721	1	2	1	2	1	2	2	2	1
02	722	1	0	1	2	1	2	2	2	1
02	723	1	4	1	2	1	2	2	2	1
02	723	2	1.5	2	2	2	2	2	2	1
02	724	1	3.5	1	2	1	2	2	2	1
02	724	2	1.5	1	2	1	2	2	2	1
02	725	1	2	2	2	2	2	2	1	1
02	731	1	3	2	2	2	2	2	2	1
02	732	1	5	2	2	1	2	2	2	1
02	733	1	2	2	2	1	1	2	2	1
02	733	2	2	2	2	1	2	1	2	1
02	734	1	2	1	2	2	2	2	2	1
02	741	1	1.67	1	2	1	2	2	1	1
02	742	1	1.58	1	2	1	1	2	1	1
02	742	2	0	2	2	1	2	2	2	1
02	743	1	3	2	2	2	2	2	2	1
02	743	2	1	1	2	2	2	2	1	1
02	743	3	0	2	2	2	2	2	2	1
02	744	1	2	2	2	2	2	2	2	1
02	751	1	0	1	2	2	2	2	2	1
02	752	1	3	1	2	1	2	2	1	1
02	752	2	0	2	2	2	2	2	2	1
02	753	1	0	1	2	2	2	2	2	1
02	753	2	0	2	2	2	2	2	2	1
02	754	1	0	1	2	2	2	2	2	1
02	755	1	5	2	2	2	2	2	2	1
02	761	1	0	1	1	1	2	2	2	1
02	762	1	0	2	2	1	2	2	1	1
02	763	1	5	2	2	2	2	2	2	1
02	763	2	1.33	2	2	2	2	2	1	1
02	764	1	5	2	2	2	2	2	2	1
02	764	2	2	2	2	2	2	2	2	1
02	765	1	5	2	2	2	1	2	2	1
02	765	2	2	2	1	2	2	2	2	1
02	771	1	0	2	2	2	2	2	2	1
02	771	2	0	1	2	2	2	2	2	1
02	772	1	4	2	2	2	2	2	2	1
02	772	2	0	2	2	2	2	2	2	1
02	773	1	5	2	2	2	2	2	2	1
02	774	1	3	2	2	2	2	2	2	1
02	774	2	0	2	1	2	2	2	2	1
02	781	1	5	2	2	2	2	2	2	1
02	781	2	1.5	1	1	2	2	2	2	1
02	782	1	5	2	2	1	2	2	2	1
02	782	2	0	2	2	2	2	2	2	1
02	783	1	0	1	2	1	2	2	2	1
02	784	1	2	2	2	1	2	2	2	1
02	784	2	4	2	2	2	2	2	2	1
02	784	3	4	2	1	1	2	2	2	1
02	784	4	3	1	1	1	2	2	2	1
02	784	5	2	1	2	2	2	2	1	1
02	784	6	2	1	1	1	2	2	2	1
02	785	1	0	2	2	2	2	2	2	2
02	791	1	4	2	2	2	2	2	2	1
02	792	1	4	1	2	2	2	2	1	1
02	792	2	1	1	1	2	2	2	1	1
02	801	1	1.42	2	2	1	2	2	1	1
02	802	1	4	1	2	2	2	2	1	1
02	803	1	4	1	2	2	2	2	1	1
02	803	2	1	1	2	2	2	2	2	1
02	803	3	2	2	1	2	2	2	2	1
02	803	4	2	2	2	2	2	2	2	1
02	803	5	4	2	2	2	2	2	2	1
02	803	6	3	2	2	2	2	2	2	1
02	803	7	4	2	2	2	2	2	2	1
02	804	1	4	2	2	2	2	2	2	1
02	804	2	1.5	1	2	2	2	2	2	1
02	805	1	2	1	1	2	2	2	2	1
02	811	1	3	2	1	1	2	2	1	1
02	811	2	3	1	1	1	2	2	2	1
02	821	1	0	2	2	2	2	2	2	1
02	822	1	3	1	1	1	2	2	1	1
02	822	2	0	2	1	1	2	2	2	1
02	831	1	4	2	2	2	2	2	2	1
02	832	1	1	2	2	2	2	2	2	1
02	833	1	5	1	2	1	2	2	1	1
02	833	2	2.5	1	2	1	2	2	2	1
02	841	1	3	2	2	2	2	2	2	1
02	842	1	2	1	1	2	2	2	2	2
02	843	1	5	1	2	1	2	2	1	1
02	843	2	0	1	2	2	2	2	2	1
02	844	1	0	1	2	2	2	2	2	2
02	851	1	1	2	2	1	2	2	2	1
02	852	1	4	1	1	2	2	2	2	1
02	852	2	2	1	1	2	2	2	2	1
02	853	1	1	2	2	2	2	2	2	1
02	861	1	0	2	2	2	2	2	2	1
02	862	1	4	1	1	2	1	2	1	1
02	862	2	0	2	1	1	1	2	2	1
02	862	3	2	2	1	1	1	2	2	1
02	862	4	0	1	1	1	1	2	2	1
02	862	5	0	1	1	2	1	2	2	1
02	863	1	1.58	2	2	2	2	2	1	1
02	864	1	2	1	2	1	2	2	1	1
02	871	1	3	2	1	1	2	2	2	1
02	871	2	0	1	2	2	2	2	2	1
02	872	1	0	1	2	2	2	2	2	1
02	872	2	5	2	2	2	2	2	2	1
02	881	1	4	1	2	2	2	2	2	1
02	883	1	5	1	1	2	2	2	2	1
02	883	2	2	2	1	2	2	2	2	1
02	891	1	3	1	2	2	2	2	1	1
02	892	1	3	1	2	2	2	2	1	1
02	893	1	2	2	2	1	2	2	1	1
02	894	1	3	2	1	2	2	2	1	1
02	894	2	3	2	1	2	2	2	2	1
02	901	1	3	1	1	1	2	2	2	1
02	902	1	4	2	2	2	2	2	2	1
02	903	1	0	1	2	2	2	2	1	1
02	903	2	2	1	1	1	2	2	2	1
02	904	1	1	1	2	2	2	2	2	1
02	905	1	2	1	2	1	2	2	1	1
02	911	1	3	1	2	1	1	2	1	1
02	912	1	5	2	2	2	2	2	2	2
02	912	2	0	1	2	2	2	2	2	2
02	913	1	1	2	1	1	2	2	2	1
02	914	1	2	1	1	1	2	2	2	2
02	914	2	0	1	2	2	2	2	2	2
02	915	1	4	1	2	2	2	2	2	2
02	921	1	1	1	1	2	2	2	2	1
02	921	2	1	1	2	2	2	2	2	1
02	922	1	1	2	1	1	2	2	1	1
02	923	1	2	1	1	1	2	2	2	1
02	924	1	5	1	2	2	2	1	2	1
02	924	2	2	2	1	1	2	2	2	1
02	925	1	4	1	2	1	2	2	1	1
02	925	2	0	1	2	1	2	2	2	2
02	932	1	5	2	2	2	2	2	2	1
02	932	2	3	1	1	2	2	2	2	1
02	932	3	1	1	2	1	2	2	2	1
02	933	1	5	1	2	2	2	2	2	1
02	933	2	0	2	2	2	2	2	2	2
02	934	1	2	2	1	1	2	2	2	1
02	941	1	3	1	2	2	2	2	2	1
02	942	1	2	2	2	1	1	2	2	1
02	943	1	3	2	2	2	2	2	2	1
02	943	2	5	1	1	1	2	2	2	1
02	943	3	4	2	2	2	2	2	2	1
02	943	4	2	1	1	2	2	2	2	1
02	944	1	5	2	2	2	2	2	2	1
02	944	2	1	1	1	2	2	2	2	1
02	945	1	2	1	1	2	2	2	2	1
02	946	1	3	1	1	2	2	2	1	1
02	947	1	4	1	1	1	1	2	2	1
02	947	2	5	2	1	1	2	2	2	1
02	947	3	2.5	1	1	1	1	2	2	1
02	947	4	0	2	2	2	2	2	2	1
02	951	1	4	2	2	2	2	2	2	1
02	952	1	1.58	1	2	2	2	2	2	1
02	954	1	3	2	2	1	2	2	2	1
03	021	1	3	1	2	2	2	2	1	1
03	021	2	3	1	2	2	2	2	2	1
03	022	1	5	1	1	2	2	2	2	1
03	022	2	2	2	1	1	2	2	2	1
03	023	1	4	1	2	2	2	2	2	1
03	024	1	1	1	2	2	2	2	2	1
03	024	2	0	2	1	2	2	2	2	1
03	024	3	1	1	1	2	2	2	2	1
03	024	4	2	2	2	2	2	2	2	1
03	025	1	3	2	1	1	2	2	2	1
03	025	2	1	2	2	2	2	2	2	1
03	026	1	3	2	1	1	2	2	1	1
03	031	1	4	1	2	1	1	2	1	1
03	032	1	0	1	2	2	2	2	2	1
03	032	2	4	2	2	2	2	2	1	1
03	033	1	1	1	2	2	2	2	1	1
03	035	1	0	2	2	2	2	2	1	1
03	041	1	3	2	2	2	2	2	2	1
03	041	2	0	2	2	1	2	2	2	1
03	042	1	4	1	2	1	2	2	2	2
03	042	2	0	1	2	1	2	2	2	2
03	043	1	5	1	1	1	2	2	2	1
03	051	1	4	1	1	1	2	2	2	1
03	051	2	3	2	1	2	2	2	2	1
03	051	3	1	2	1	1	2	2	2	1
03	052	1	1	2	1	1	2	2	2	1
03	052	2	0	2	1	2	2	2	2	1
03	053	1	1	2	1	1	2	2	2	2
03	054	1	0	2	2	1	2	2	2	1
03	055	1	1	1	2	2	2	2	1	1
03	056	1	5	2	2	2	2	2	2	2
03	061	1	5	1	1	1	2	2	2	1
03	061	2	1	2	2	2	2	2	2	1
03	063	1	0	2	2	2	2	2	2	2
03	064	1	4	1	2	1	2	2	2	1
03	065	1	0	2	2	2	2	2	2	1
03	066	1	5	1	2	2	2	2	2	1
03	066	2	4	2	2	1	2	2	2	1
03	066	3	5	1	2	2	2	2	2	1
03	066	4	4	1	2	2	2	2	2	1
03	066	5	3	1	1	1	2	2	2	1
03	066	6	0	1	2	2	2	2	2	2
03	066	7	0	2	2	2	2	2	2	1
03	067	1	5	1	1	1	2	2	1	1
03	067	2	2	1	2	2	2	2	2	1
03	071	1	1	1	1	1	2	2	2	2
03	072	1	2	2	1	1	2	2	2	1
03	072	2	3	2	1	1	2	2	2	1
03	072	3	0	2	2	2	2	2	2	1
03	073	1	3	2	1	1	2	2	2	2
03	081	1	0	1	1	1	2	2	2	1
03	081	2	4	2	2	2	2	2	2	1
03	082	1	4	2	2	2	1	2	2	1
03	083	1	1	1	2	1	2	2	2	2
03	083	2	1	1	2	1	2	2	2	2
03	083	3	1	2	2	1	2	2	2	1
03	091	1	3	2	1	2	2	2	2	1
03	092	1	4	2	1	1	2	2	2	1
03	092	2	0	2	1	1	2	2	2	1
03	093	1	3	1	1	1	1	2	2	2
03	093	2	0	2	1	2	2	2	2	1
03	094	1	2	2	1	1	2	2	2	1
03	101	1	1	2	2	2	2	2	2	1
03	102	1	3	1	2	2	2	2	2	1
03	103	1	4	2	2	2	2	2	1	1
03	111	1	1	2	1	1	2	2	2	1
03	112	1	4	1	2	2	2	2	2	2
03	112	2	0	2	1	2	2	2	2	1
03	113	1	4	1	2	1	2	2	2	1
03	113	2	0	1	2	1	2	2	1	1
03	115	1	4	1	2	2	2	2	1	1
03	115	2	3	1	1	1	2	2	2	1
03	115	3	0	1	1	2	2	2	2	1
03	115	4	0	1	2	2	2	2	2	1
03	116	1	0	1	2	1	2	2	2	1
03	121	1	4	1	2	2	2	2	1	1
03	121	2	2	1	2	1	2	2	2	1
03	122	1	4	2	1	1	2	2	2	1
03	123	1	5	1	1	1	2	2	2	1
03	123	2	1	2	1	1	2	2	2	1
03	131	1	0	2	1	2	2	2	2	1
03	132	1	1	1	2	1	2	2	2	2
03	133	1	2	1	1	1	2	2	2	1
03	133	2	3	1	1	1	2	2	2	1
03	133	3	0	2	2	2	2	2	2	1
03	134	1	0	1	1	1	2	2	2	1
03	134	2	4	1	2	1	2	2	2	1
03	135	1	5	1	2	1	2	2	2	1
03	135	2	1	2	1	2	2	2	2	1
03	141	1	5	2	1	1	2	2	2	1
03	141	2	2	2	1	1	2	2	2	1
03	142	1	3	1	1	1	2	2	1	1
03	142	2	0	2	1	1	2	2	2	1
03	143	1	5	2	1	1	2	2	2	1
03	143	2	1	2	1	2	2	2	2	1
03	144	1	5	2	2	2	2	2	2	1
03	145	1	3	2	2	1	2	2	2	2
03	145	2	0	1	1	1	2	2	2	2
03	146	1	2	1	1	1	2	2	2	1
03	151	1	2	1	1	2	2	2	2	1
03	151	2	4	2	1	2	2	2	2	1
03	151	3	2	2	1	1	2	2	2	2
03	152	1	4	2	2	1	2	2	2	1
03	152	2	3	1	2	1	2	2	1	1
03	153	1	3	2	1	1	2	2	2	1
03	153	2	1	1	1	1	2	2	2	2
03	154	1	2	1	2	2	2	2	2	1
03	154	2	0	2	2	1	2	2	2	1
03	155	1	3	2	1	1	2	2	2	1
03	155	2	2	1	1	2	2	2	2	1
03	156	1	1	2	1	1	2	2	2	1
03	156	2	4	1	1	2	2	2	2	1
03	161	1	1	2	2	2	2	2	1	2
03	162	1	0	1	2	2	2	2	2	1
03	162	2	4	1	2	1	2	2	2	1
03	163	1	5	1	1	1	1	2	1	1
03	163	2	1	1	2	1	2	2	2	1
03	164	1	3	1	1	1	2	2	2	1
03	164	2	1	2	1	1	2	2	2	2
03	165	1	2	1	1	1	2	2	2	1
03	165	2	0	2	1	1	2	2	1	1
03	171	1	3	2	2	1	2	2	1	1
03	171	2	3	1	2	1	2	2	2	1
03	172	1	3	2	2	1	2	2	2	1
03	172	2	0	1	2	2	2	2	2	2
03	172	3	0	1	2	2	2	2	2	2
03	173	1	0	1	2	2	2	2	2	1
03	174	1	3	1	2	1	2	2	2	2
03	174	2	5	2	1	2	2	2	1	1
03	174	3	0	2	2	2	2	2	2	1
03	191	1	5	1	2	2	2	2	2	1
03	192	1	3	2	1	1	2	2	2	1
03	193	1	5	2	2	2	2	2	2	1
03	194	1	0	1	2	2	2	2	2	1
03	201	1	3	1	1	1	1	1	2	1
03	201	2	2	2	1	1	2	2	1	1
03	202	1	3	1	1	2	1	2	2	2
03	203	1	3	2	1	1	2	2	2	1
03	211	1	5	1	1	2	2	2	2	1
03	211	2	4	1	1	1	2	2	2	1
03	211	3	1	1	2	1	2	2	2	1
03	212	1	4	2	2	2	2	2	1	1
03	212	2	1	2	1	1	2	2	2	1
03	213	1	4	1	2	2	2	2	2	1
03	221	1	1	1	2	1	2	2	2	1
03	222	1	1	2	2	2	2	2	2	1
03	222	2	5	1	2	2	2	2	1	1
03	222	3	1	1	2	2	2	2	2	1
03	223	1	3	2	2	1	2	2	2	1
03	223	2	0	2	1	2	2	2	2	1
03	231	1	0	1	2	2	2	2	1	1
03	232	1	1	1	2	2	2	2	2	1
03	241	1	2	1	1	1	2	2	2	1
03	241	2	3	2	2	2	2	2	2	1
03	242	1	5	1	2	1	1	2	1	1
03	243	1	3	1	2	2	2	1	1	1
03	244	1	3	1	2	1	2	2	2	1
03	244	2	2	1	2	2	2	2	2	1
03	244	3	1	2	2	1	2	2	2	1
03	245	1	3	1	2	2	2	2	2	1
03	245	2	4	2	2	2	2	2	1	1
03	251	1	1	2	2	1	1	2	2	1
03	252	1	4	2	2	2	2	2	1	1
03	253	1	5	1	2	2	2	2	2	1
03	253	2	2	1	2	2	2	2	1	1
03	254	1	4	1	2	2	2	2	1	1
03	254	2	0	2	2	1	2	2	2	1
03	261	1	4	2	1	1	2	2	2	1
03	261	2	1	1	2	1	2	2	2	1
03	263	1	3	1	2	1	2	2	2	1
03	264	1	4	1	2	2	2	2	1	1
03	271	1	1	1	2	1	2	2	2	1
03	272	1	5	2	1	1	2	2	1	1
03	273	1	1	2	2	2	2	2	2	1
03	281	1	4	2	2	2	2	2	2	1
03	281	2	2	2	2	2	2	2	1	1
03	282	1	4	2	1	1	2	2	2	1
03	282	2	0	2	2	2	2	2	2	2
03	283	1	0	1	2	2	2	2	2	1
03	284	1	2	2	2	1	2	2	2	1
03	285	1	1	1	2	2	2	2	2	1
03	291	1	1	1	1	1	2	2	2	1
03	292	1	3	2	2	2	2	2	2	1
03	293	1	0	1	2	1	2	2	2	1
03	294	1	4	2	1	1	2	2	2	1
03	294	2	4	2	1	1	2	2	2	1
03	294	3	2	1	1	1	2	2	2	2
03	294	4	0	1	2	2	2	2	2	1
03	295	1	2	1	1	1	1	2	2	1
03	295	2	5	2	2	1	2	2	2	1
03	296	1	3	2	1	1	2	2	2	1
03	296	2	2	2	1	2	2	2	2	1
03	297	1	0	1	2	1	2	2	2	1
03	301	1	2	1	1	2	2	2	2	1
03	302	1	4	2	2	2	2	2	1	1
03	303	1	2	1	2	2	2	2	2	1
03	304	1	5	2	2	2	2	2	1	1
03	304	2	3	1	2	2	2	2	2	1
03	305	1	2	1	2	1	2	2	1	1
03	306	1	1	2	2	2	2	2	2	1
03	306	2	2	1	2	1	2	2	2	1
03	306	3	3	2	2	1	2	2	1	1
03	307	1	2	1	1	1	2	2	1	1
03	307	2	3	2	1	1	2	2	2	1
03	307	3	2	1	1	1	2	2	2	1
03	308	1	2	2	2	2	2	2	2	1
03	311	1	4	2	2	2	2	2	1	1
03	312	1	4	1	2	1	2	2	2	1
03	312	2	1	2	2	1	2	2	2	1
03	313	1	3	1	1	1	2	2	1	1
03	314	1	5	1	2	2	2	2	1	1
03	314	2	0	1	2	2	2	2	1	1
03	315	1	3	2	2	1	2	2	2	1
03	315	2	3	2	2	1	2	2	2	1
03	316	1	4	2	2	1	2	2	1	1
03	321	1	2	2	1	1	2	2	2	1
03	321	2	2	1	1	1	2	2	2	1
03	321	3	3	2	1	1	2	2	2	1
03	321	4	4	2	2	2	2	2	2	1
03	322	1	4	2	2	2	2	2	1	1
03	323	1	4	2	2	2	2	2	2	1
03	323	2	4	2	2	2	2	2	2	1
03	323	3	4	2	2	1	2	2	2	1
03	323	4	3	2	1	1	2	2	2	1
03	323	5	4	1	1	1	2	2	2	1
03	323	6	0	2	2	2	2	2	2	1
03	324	1	2	1	1	1	2	2	2	1
03	331	1	4	2	2	1	1	1	2	2
03	332	1	4	1	2	1	2	2	2	1
03	332	2	0	1	2	2	2	2	2	1
03	333	1	3	1	2	1	2	2	2	1
03	341	1	0	1	2	2	2	2	2	1
03	342	1	3	2	1	1	1	2	2	1
03	342	2	4	2	2	1	2	2	2	1
03	343	1	5	1	1	1	2	2	2	1
03	343	2	2	1	1	1	2	2	1	1
03	345	1	1	1	1	1	2	2	1	2
03	345	2	2	1	1	1	2	2	1	1
03	345	3	0	2	1	2	2	2	2	1
03	345	4	2	2	1	1	2	2	2	1
03	345	5	0	1	1	1	2	2	2	1
03	351	1	4	2	1	1	1	2	2	1
03	351	2	4	1	1	1	2	2	1	1
03	351	3	3	2	2	1	2	2	1	1
03	351	4	2	2	1	1	2	2	2	1
03	352	1	4	2	2	1	2	2	2	1
03	353	1	0	1	2	2	2	2	2	1
03	354	1	1	1	2	2	2	2	2	1
03	361	1	4	2	2	2	2	2	2	1
03	361	2	3	1	2	1	2	2	2	1
03	361	3	0	2	2	2	2	2	2	1
03	361	4	0	1	2	2	2	2	2	2
03	362	1	2	1	1	2	2	2	2	1
03	363	1	2	2	2	2	2	2	1	1
03	364	1	3	2	2	2	2	2	1	1
03	371	1	1	2	1	1	2	2	2	1
03	371	2	5	1	1	1	2	2	2	1
03	371	3	3	1	1	1	2	2	2	1
03	372	1	3	1	2	1	2	2	2	1
03	372	2	4	2	2	1	2	2	2	1
03	372	3	0	2	2	1	2	2	2	1
03	372	4	2	1	2	1	2	2	2	1
03	375	1	2	2	1	2	2	2	2	1
03	375	2	1	2	1	2	2	1	2	2
03	381	1	0	2	1	1	2	2	2	1
03	382	1	4	2	2	2	2	2	2	1
03	382	2	0	1	1	1	2	2	2	1
03	383	1	2	2	1	2	2	2	2	1
03	383	2	2	2	1	2	2	2	2	1
03	384	1	2	2	2	2	1	2	2	1
03	392	1	2	1	1	1	2	2	2	1
03	392	2	3	2	1	1	2	2	2	1
03	392	3	4	1	1	1	2	2	2	1
03	393	1	4	2	1	2	2	2	2	1
03	394	1	2	1	1	1	2	2	2	1
03	394	2	2	1	1	1	2	2	1	1
03	394	3	0	1	2	2	2	2	1	1
03	394	4	0	1	2	2	2	2	2	1
03	394	5	1	2	1	1	2	2	1	1
03	401	1	1	1	1	1	2	2	2	1
03	401	2	2	1	2	1	2	2	2	2
03	402	1	0	1	2	2	2	2	2	1
03	411	1	5	2	2	2	2	2	1	1
03	412	1	3	1	2	2	2	2	2	2
03	413	1	2	1	2	1	1	2	2	1
03	421	1	4	2	1	2	2	2	2	1
03	421	2	2	2	1	1	2	2	2	1
03	421	3	2	2	1	1	1	2	2	1
03	421	4	1	1	2	1	1	2	2	1
03	421	5	5	1	1	1	2	2	2	1
03	422	1	5	1	2	2	2	2	2	1
03	422	2	3	1	2	2	2	2	2	1
03	422	3	0	2	1	1	2	2	2	1
03	423	1	2	2	1	1	2	2	2	1
03	431	1	3	2	1	1	2	2	1	1
03	432	1	0	2	2	2	2	2	2	2
03	433	1	4	2	1	1	2	2	2	1
03	434	1	0	1	2	2	2	2	2	1
03	435	1	3	2	1	1	2	2	2	1
03	441	1	1	2	1	1	2	2	2	1
03	442	1	5	2	2	2	2	2	2	1
03	442	2	4	1	2	2	2	2	2	1
03	442	3	2	2	1	1	2	2	2	1
03	442	4	5	2	2	2	2	2	2	1
03	442	5	0	2	2	2	2	2	2	1
03	443	1	0	1	1	2	2	2	2	1
03	443	2	2	1	1	1	2	2	2	1
03	443	3	3	1	1	1	2	2	2	1
03	444	1	1	2	1	1	2	2	2	1
03	445	1	4	2	1	1	2	2	2	1
03	451	1	0	2	2	2	2	2	1	1
03	451	2	2	1	1	1	2	2	2	1
03	452	1	5	1	1	1	2	2	2	1
03	452	2	3	1	1	1	2	2	1	1
03	452	3	4	1	1	1	2	2	2	1
03	453	1	0	2	2	2	2	2	2	1
03	454	1	2	2	1	1	2	2	2	1
03	455	1	5	1	2	2	2	2	1	1
03	461	1	2	2	2	2	2	2	1	1
03	462	1	3	1	1	1	2	2	2	1
03	462	2	3	1	2	2	2	2	2	1
03	464	1	4	2	2	2	2	2	2	1
03	464	2	3	1	2	2	2	2	1	1
03	464	3	2	1	1	1	2	2	1	1
03	464	4	2	1	1	1	2	2	2	1
03	464	5	0	1	2	2	2	2	2	2
03	464	6	0	2	2	2	2	2	2	2
03	464	7	5	2	2	2	2	2	2	1
03	471	1	0	2	2	2	2	2	2	1
03	472	1	3	2	2	1	2	2	2	1
03	473	1	2	2	1	2	2	2	2	1
03	474	1	2	2	1	1	2	2	2	1
03	475	1	2	2	1	1	2	2	1	1
03	481	1	2.5	2	1	1	1	2	2	1
03	481	2	3	2	1	1	2	2	1	1
03	482	1	4	2	2	1	2	2	1	1
03	482	2	1	1	2	1	1	2	2	1
03	483	1	3	2	2	1	2	2	2	1
03	492	1	3	1	1	2	2	2	1	1
03	492	2	0	2	2	2	2	2	2	1
03	493	1	3	2	1	1	1	2	2	2
03	493	2	0	1	1	1	1	2	2	2
03	494	1	5	1	1	2	2	2	2	1
03	495	1	2	2	1	2	1	2	2	1
03	495	2	0	2	2	2	2	2	2	2
03	496	1	4	2	2	1	2	2	2	1
03	496	2	0	2	1	1	2	2	2	1
03	501	1	0	2	2	2	2	2	2	1
03	502	1	2	2	2	1	2	2	2	1
03	503	1	4	2	2	1	2	2	2	1
03	504	1	3	1	2	1	2	2	2	1
03	504	2	0	1	1	1	2	2	2	1
03	511	1	2	1	1	1	2	2	2	2
03	511	2	0	1	1	2	2	2	2	1
03	512	1	4	2	2	1	2	2	1	1
03	513	1	4	2	2	1	2	2	1	1
03	521	1	1.67	2	2	2	2	2	1	1
03	522	1	0	1	2	2	2	2	2	1
03	522	2	3	2	1	1	2	2	1	1
03	523	1	5	2	2	1	2	2	1	1
03	523	2	2	1	2	1	2	2	1	1
03	525	1	3	2	2	2	2	2	2	1
03	526	1	1	1	2	2	2	2	2	1
03	527	1	2	2	2	1	2	2	1	1
03	528	1	3	1	1	1	2	2	2	1
03	531	1	0	1	2	2	2	2	2	1
03	532	1	3	1	2	1	2	2	2	1
03	533	1	5	1	2	2	2	2	2	1
03	533	2	1	2	2	1	2	2	2	1
03	534	1	4	1	1	1	2	2	2	1
03	534	2	1	2	1	1	2	2	2	1
03	534	3	4	2	1	1	2	2	2	1
03	551	1	2	1	1	2	2	2	2	1
03	552	1	3	1	2	2	2	2	2	1
03	553	1	2	2	2	2	2	2	2	1
03	553	2	4	1	2	1	2	2	2	1
03	553	3	1.5	1	2	1	2	2	2	1
03	553	4	4	1	2	1	2	2	1	1
03	554	1	0	2	2	2	2	2	2	2
03	561	1	5	2	1	1	2	2	2	1
03	562	1	1	2	1	2	2	2	2	1
03	563	1	2	2	2	2	2	2	2	1
03	564	1	4	1	1	1	2	2	2	1
03	565	1	2	1	1	2	2	2	2	1
03	565	2	0	1	1	2	2	2	1	1
03	566	1	2	2	1	1	2	2	2	1
03	566	2	0	1	2	2	2	2	1	1
03	571	1	0	1	2	2	2	2	2	1
03	572	1	5	1	2	2	2	2	2	1
03	572	2	0	2	1	2	2	2	2	1
03	573	1	3	2	2	1	2	2	2	1
03	581	1	5	1	2	2	2	2	2	1
03	581	2	1	2	2	2	2	2	2	1
03	582	1	5	2	2	1	2	2	2	1
03	582	2	4	2	2	1	2	2	2	1
03	582	3	3	1	1	1	2	2	2	1
03	582	4	0	2	2	1	2	2	2	1
03	582	5	3	1	2	1	2	2	1	1
03	583	1	4	1	2	2	2	2	1	1
03	583	2	4	2	2	2	2	2	2	1
03	584	1	3	2	2	1	2	2	1	1
03	585	1	2	2	2	2	2	1	2	1
03	591	1	5	2	2	1	2	2	2	1
03	591	2	3	2	2	2	2	2	1	1
03	591	3	3	1	2	2	2	2	1	1
03	592	1	1	2	2	2	2	2	1	1
03	593	1	3	1	2	2	2	2	2	1
03	602	1	1.42	1	2	2	2	2	1	1
03	603	1	5	2	2	2	2	2	2	1
03	603	2	1	1	2	1	2	2	2	1
03	603	3	1	2	2	2	2	2	2	1
03	604	1	5	1	2	2	2	2	2	1
03	611	1	4	1	2	1	2	2	2	1
03	611	2	0	1	2	2	2	2	2	1
03	612	1	4	2	2	2	2	2	1	1
03	612	2	0	1	2	2	2	2	2	1
03	613	1	4	1	2	1	2	2	2	1
03	613	2	0	2	2	2	2	2	2	1
03	621	1	4	2	2	2	2	2	1	1
03	621	2	0	2	2	2	2	2	2	1
03	622	1	4	2	2	1	1	2	2	1
03	623	1	5	2	2	2	2	2	1	1
03	623	2	3	1	2	2	2	2	2	1
03	623	3	2	1	2	1	2	2	2	1
03	624	1	4	2	2	2	2	2	2	1
03	624	2	0	2	2	2	2	2	2	1
03	625	1	2	2	1	1	1	2	1	1
03	625	2	5	2	1	1	2	2	1	1
03	631	1	3	1	2	2	2	2	1	1
03	631	2	0	1	2	2	2	2	2	1
03	632	1	1	2	2	1	2	2	2	1
03	633	1	2	2	2	2	2	2	2	2
03	634	1	0	2	2	2	2	2	2	1
03	635	1	4	2	1	1	2	2	1	1
03	641	1	0	2	2	2	2	2	2	1
03	642	1	4	1	2	2	2	2	2	1
03	643	1	5	1	2	2	1	2	1	1
03	643	2	1.25	2	2	2	2	2	2	1
03	644	1	4	1	2	1	2	2	2	1
03	644	2	1	2	2	2	2	2	2	1
03	645	1	1	1	2	2	2	2	2	1
03	646	1	4	2	2	1	2	2	2	1
03	646	2	0	1	2	2	2	2	2	1
03	647	1	4	1	2	1	2	2	2	1
03	647	2	2	2	2	2	2	2	2	1
03	651	1	2	1	2	1	2	2	2	1
03	651	2	0	1	2	2	2	2	2	1
03	652	1	4	2	1	2	2	2	2	1
03	653	1	1	2	2	1	2	2	2	2
03	654	1	4	2	2	2	2	2	2	1
03	654	2	2.5	1	2	2	2	2	2	1
03	655	1	3	2	1	1	1	2	2	1
03	655	2	0	1	2	2	2	2	2	1
03	655	3	0	1	2	2	2	2	2	1
03	661	1	5	1	2	1	2	2	2	1
03	662	1	4	2	2	2	2	2	2	1
03	662	2	2	1	2	1	2	2	2	1
03	663	1	2	1	2	2	2	2	1	1
03	663	2	1	1	2	1	2	2	2	2
03	664	1	4	1	2	1	1	2	2	1
03	665	1	2	2	2	2	2	2	2	1
03	671	1	5	2	2	2	2	2	2	1
03	671	2	4	1	2	1	2	2	2	1
03	671	3	1	1	2	2	2	2	2	1
03	672	1	5	2	2	2	2	2	2	1
03	672	2	1	2	2	1	2	2	2	1
03	672	3	0	2	2	1	2	2	2	1
03	672	4	4	2	2	1	2	2	2	1
03	673	1	5	2	2	2	2	2	2	1
03	673	2	3	1	1	1	2	2	2	1
03	673	3	0	2	2	2	2	2	2	1
03	674	1	2	1	2	2	2	2	1	1
03	674	2	4	2	2	1	2	2	1	1
03	675	1	5	1	2	1	2	2	1	1
03	675	2	3	1	2	1	2	2	1	1
03	675	3	0	1	2	2	2	2	2	2
03	681	1	0	1	2	2	2	2	2	1
03	682	1	4	2	2	2	2	2	2	1
03	682	2	0	1	2	2	2	2	2	1
03	683	1	1	2	2	1	2	2	2	1
03	691	1	3	2	2	2	2	2	1	1
03	692	1	4	2	2	1	2	2	1	1
03	692	2	0	1	2	2	2	2	2	1
03	692	3	4	2	1	1	2	2	2	1
03	693	1	5	1	2	2	2	2	2	1
03	693	2	0	1	2	2	2	2	2	1
03	694	1	2	2	2	1	1	2	2	1
03	695	1	2	2	1	2	2	2	1	1
03	701	1	4	1	1	1	2	2	1	1
03	702	1	3	1	1	1	2	2	2	1
03	702	2	1	2	1	1	2	2	2	1
03	703	1	3	2	2	2	2	2	1	1
03	703	2	1	1	2	2	2	2	2	1
03	711	1	1.5	1	2	2	2	2	1	1
03	712	1	4	2	1	1	2	2	1	1
03	712	2	3	2	1	2	2	2	2	1
03	712	3	1.68	2	1	1	2	2	2	1
03	713	1	5	1	2	2	2	2	2	1
03	713	2	0	1	2	2	2	2	2	2
03	714	1	3	2	1	1	2	2	2	1
03	714	2	1	1	1	1	2	2	2	1
03	714	3	5	2	2	1	2	2	2	1
03	714	4	4	2	2	1	2	2	2	1
03	721	1	3	1	2	1	2	2	2	1
03	721	2	2	2	1	1	1	2	2	1
03	721	3	1	1	1	1	2	2	2	1
03	722	1	4	2	2	2	2	2	2	1
03	722	2	1	2	2	2	2	2	2	1
03	722	3	4	2	2	1	2	2	2	1
03	722	4	3	2	2	1	2	2	2	1
03	722	5	3	2	2	2	2	2	2	1
03	723	1	4	2	2	2	2	2	2	1
03	723	2	5	1	2	2	2	2	2	1
03	723	3	3	2	2	1	2	2	2	1
03	724	1	0	2	2	2	2	2	2	1
03	725	1	4	2	2	1	2	2	1	1
03	731	1	2	1	2	2	2	2	2	1
03	732	1	5	1	2	2	2	2	2	1
03	732	2	1.67	1	2	1	2	2	2	1
03	733	1	5	1	2	1	2	2	2	1
03	733	2	3	1	2	1	2	2	2	1
03	734	1	5	2	2	2	2	2	2	1
03	734	2	1	2	2	2	2	2	2	1
03	741	1	3.5	2	2	2	2	2	1	1
03	742	1	4	1	2	1	1	2	2	1
03	742	2	3	1	2	1	2	2	1	1
03	743	1	2	2	1	1	2	2	2	1
03	744	1	1	2	2	1	2	2	2	1
03	751	1	2	2	2	1	2	2	2	1
03	752	1	5	1	2	2	2	2	2	1
03	752	2	3	1	2	2	2	2	2	1
03	753	1	5	2	2	2	2	2	2	1
03	753	2	2	2	2	1	2	2	2	1
03	754	1	4	1	1	2	2	2	1	1
03	754	2	0	1	2	1	2	2	1	1
03	754	3	3	2	2	1	2	2	2	1
03	755	1	0	1	2	2	2	2	2	1
03	762	1	1	1	1	2	2	2	2	1
03	763	1	4.17	1	2	1	2	2	2	1
03	764	1	4	2	2	2	2	2	2	1
03	764	2	1	2	2	2	2	2	2	1
03	765	1	3	1	1	2	2	2	2	1
03	765	2	3	1	1	1	1	2	2	1
03	771	1	0	2	2	2	2	2	2	1
03	772	1	3	1	2	2	2	2	1	1
03	773	1	4	1	2	1	1	2	1	1
03	773	2	1.67	1	2	1	1	2	1	1
03	773	3	4	1	2	1	1	2	1	1
03	773	4	5	1	2	2	2	2	2	1
03	774	1	4	1	2	2	2	2	1	1
03	774	2	3	1	1	1	2	2	2	1
03	781	1	1.33	2	2	2	2	2	2	1
03	782	1	4	2	2	1	2	2	2	1
03	783	1	2	1	2	2	2	2	2	1
03	784	1	2	2	2	2	2	2	2	1
03	785	1	1	2	2	1	2	2	1	1
03	791	1	0	2	2	2	2	2	2	1
03	792	1	4	2	1	1	1	2	1	1
03	801	1	4	2	2	2	2	2	2	1
03	801	2	0	1	2	2	2	2	2	1
03	802	1	1	2	2	2	2	2	2	2
03	803	1	3	1	2	2	2	2	2	1
03	804	1	0	2	2	2	2	2	2	2
03	811	1	2	1	2	2	2	2	2	1
03	811	2	0	2	2	2	2	2	2	1
03	812	1	4	2	1	1	2	2	2	1
03	812	2	2	2	1	1	2	2	2	1
03	821	1	5	2	2	2	2	2	2	1
03	821	2	3	1	2	2	2	2	2	1
03	821	3	0	1	2	2	2	2	2	1
03	822	1	3	1	1	1	2	2	2	1
03	822	2	0	1	2	1	2	2	2	2
03	831	1	5	2	2	2	2	2	1	1
03	833	1	2	1	2	1	1	2	2	1
03	841	1	5	1	2	2	2	2	2	1
03	841	2	1	1	2	2	2	2	2	1
03	842	1	0	2	2	2	2	2	2	1
03	843	1	0	1	2	1	1	2	2	1
03	843	2	2.67	1	2	1	2	2	1	1
03	844	1	4	1	2	1	2	2	2	1
03	844	2	0	2	2	1	2	2	2	1
03	851	1	3	1	1	1	2	2	1	1
03	851	2	0	2	2	2	2	2	2	1
03	852	1	3	2	2	2	2	2	1	1
03	853	1	3.5	2	2	1	2	2	2	1
03	853	2	1.5	1	2	1	2	2	2	1
03	861	1	5	2	2	2	2	2	2	1
03	862	1	4	2	1	2	2	2	1	1
03	862	2	4	2	1	2	2	2	2	2
03	862	3	3	2	1	1	2	2	2	1
03	862	4	3	2	2	1	2	2	2	2
03	862	5	3	1	2	1	2	2	2	2
03	862	6	1	1	1	2	2	2	2	1
03	862	7	2	2	2	1	2	2	2	2
03	862	8	0	1	1	2	2	2	2	1
03	862	9	0	2	1	2	2	2	2	1
03	863	1	4.83	1	2	1	2	2	2	1
03	864	1	4	2	2	2	2	2	1	1
03	871	1	3	2	2	2	2	2	2	1
03	872	1	5	2	1	1	2	2	2	1
03	881	1	2	2	1	1	2	2	2	1
03	882	1	2	1	2	1	2	2	1	1
03	883	1	3	1	2	2	2	2	2	1
03	891	1	3	2	1	2	2	2	2	1
03	892	1	0	1	2	1	2	2	2	1
03	893	1	5	1	2	2	2	2	1	1
03	893	2	1	2	1	1	2	2	2	1
03	893	3	2	1	1	1	2	2	2	1
03	894	1	2	2	2	2	2	2	1	1
03	901	1	3	2	2	2	2	2	2	1
03	902	1	1	2	2	1	2	2	2	1
03	903	1	0	1	2	2	2	2	2	2
03	904	1	4	2	2	2	2	2	2	1
03	904	2	1	1	1	1	1	2	2	2
03	905	1	2	2	1	1	2	2	2	1
03	905	2	4	2	2	2	2	2	2	1
03	911	1	3	1	2	1	2	2	2	2
03	912	1	4	2	2	2	2	2	2	2
03	912	2	2	1	2	2	2	2	2	2
03	912	3	0	2	2	2	2	2	2	2
03	913	1	3	2	1	1	2	2	1	1
03	914	1	2	1	2	2	2	2	2	1
03	915	1	3	2	2	2	2	2	1	1
03	915	2	0	2	2	2	2	2	1	1
03	921	1	5	2	2	2	2	2	1	1
03	921	2	1	2	1	1	2	2	2	2
03	922	1	0	1	2	2	2	2	2	2
03	923	1	3	2	1	1	2	2	2	1
03	923	2	1	1	2	1	2	2	2	2
03	924	1	1	1	2	2	2	2	2	2
03	925	1	3	1	2	1	2	2	2	1
03	931	1	0	1	1	2	2	2	2	1
03	933	1	2	2	2	1	2	2	2	1
03	934	1	2	1	1	1	2	2	2	2
03	934	2	2	1	1	1	2	2	2	1
03	941	1	3	1	2	2	2	2	1	1
03	942	1	1	2	1	1	2	2	2	1
03	943	1	3	1	2	2	2	2	2	1
03	945	1	4	1	1	1	2	2	1	1
03	945	2	1	1	1	1	2	2	2	1
03	946	1	4	2	1	1	2	2	2	1
03	947	1	3	2	1	1	2	2	2	2
03	951	1	1	1	1	1	2	2	2	2
03	952	1	5	1	2	2	2	2	2	1
03	952	2	0	1	2	2	2	2	2	2
03	953	1	4	2	2	2	2	2	2	1
03	953	2	0	2	2	2	2	2	2	1
03	953	3	4	2	1	2	2	2	2	1
03	953	4	0	2	2	1	2	2	2	1
03	953	5	3	1	1	2	1	2	2	1
03	954	1	2	2	2	2	2	2	2	1
04	021	1	3	1	2	2	2	2	1	1
04	021	2	1	2	2	2	2	2	1	1
04	022	1	3	2	1	1	2	2	2	1
04	022	2	4	2	1	2	2	2	2	1
04	023	1	3	1	2	1	2	2	1	1
04	024	1	5	2	2	2	2	2	1	1
04	024	2	1	1	1	1	2	2	2	1
04	024	3	1	1	1	1	2	2	2	1
04	025	1	3	2	1	2	2	2	2	1
04	025	2	1	2	1	1	2	2	2	1
04	026	1	2	2	1	2	2	2	2	1
04	031	1	4	2	2	1	2	2	2	1
04	032	1	1	2	2	1	2	2	2	1
04	033	1	3	1	1	1	2	2	2	1
04	033	2	1	2	1	1	2	2	2	1
04	033	3	1	1	1	1	2	2	2	1
04	034	1	4	2	2	2	2	2	1	1
04	034	2	4	2	2	2	2	2	1	1
04	034	3	3	2	2	2	2	2	1	1
04	035	1	3	2	1	2	2	2	2	2
04	035	2	1	2	1	2	2	2	2	2
04	041	1	4	1	2	2	2	2	2	1
04	042	1	3	2	1	1	2	2	2	1
04	043	1	3	1	2	2	2	2	2	1
04	051	1	5	1	1	2	2	2	2	1
04	051	2	3	2	1	2	2	2	2	1
04	052	1	5	2	2	2	2	2	2	2
04	052	2	5	2	2	2	2	2	2	2
04	052	3	2	1	1	1	2	2	2	2
04	052	4	2	1	1	2	2	2	2	2
04	052	5	3	2	1	1	2	2	2	2
04	052	6	5	2	2	2	2	2	2	2
04	052	7	3	2	2	2	2	2	2	2
04	053	1	3	1	1	2	2	2	1	1
04	054	1	3	1	2	1	2	2	1	1
04	056	1	4	2	1	1	2	2	1	1
04	056	2	1	1	1	1	2	2	2	1
04	056	3	1	1	1	1	1	1	2	2
04	061	1	3	2	2	2	2	1	2	1
04	062	1	2	2	1	1	2	2	2	1
04	062	2	4	2	1	1	1	2	2	1
04	062	3	0	2	1	1	2	2	2	1
04	063	1	0	1	2	2	2	2	2	1
04	064	1	0	1	2	2	2	2	2	2
04	065	1	3	1	2	2	2	2	2	1
04	066	1	3	1	1	1	2	1	2	1
04	066	2	3	1	1	1	2	1	2	1
04	066	3	3	1	1	1	2	1	2	1
[truncated: 1,085 more rows]

## Sheet: Household Environment
Village ID	Household ID	Mtaa ID	Date	Respondent Gender	Number of Child Residents	Number of children in the yard	Mother currently washing children (yes=1, no=2)	Yard was swept (yes=1, no=2)	Feces in the yard (yes=1, no=2)	Garbage in the yard (yes=1, no=2)	Trash in the yard (yes=1, no=2)	Clothes drying around the house (yes=1, no=2)	Frequency of washing clothes (yes=1, no=2)	Have latrine (yes=1, no=2)	Path to latrine worn (yes=1, no=2)	There is a bucket in the latrine (yes=1, no=2)	Latrine has privacy (yes=1, no=2)	Type of latrine (flush/pour flush=1, ventilated improved pit latrine=2, pit latrine with slab=3, pit latrine without slab=4, other=5)	Have jar or container to store water for washing (1=yes, 2=no)	Number of wash buckets	Size of the biggest bucket (smaller than a plastic bucket=1, a plastic bucket=2, larger than a plastic bucket=3)	There is water in any of the containers (yes=1, no=2)	Usually get water from well (yes=1, no=2)	Usually get water from piped water (yes=1, no=2)	Usually get water from ground water (yes=1, no=2)	Usually get water from sellers (yes=1, no=2)	Time to walk one way to the water source in dry season (<30 minutes=1, 30 minutes-one hour=2, >1 hour=3)	Time to wait to get water once at the water source (<30 minutes=1, 30 minutes-one hour=2, >1 hour=3)	Household have a hand and face washing station (yes=1, no=2)	Number of people sleeping in the house	Number of people sleeping in room 1	Number of children sleeping in room 1	Animals sleep in room 1 (yes=1, no=2)	There is a bed in room 1 (yes=1, no=2)	Number of people sleeping in room 2	Number of children sleeping in room 2	Animals sleep in room 2 (yes=1, no=2)	There is a bed in room 2 (yes=1, no=2)	Number of people sleeping in room 3	Number of children sleeping in room 3	Animals sleep in room 3 (yes=1, no=2)	There is a bed in room 3 (yes=1, no=2)	Household have a lightbulb in a socket (yes=1, no=2)	Household have a working radio (yes=1, no=2)	Number of people sleeping in room 4	Number of children sleeping in room 4	Animals sleep in room 4 (yes=1, no=2)	There is a bed in room 4 (yes=1, no=2)	Number of people sleeping in room 5
02	01	021	5/22/2017 0:00:00	2	2	2	2	1	2	1	2	1	2	1	1	1	1	1	1	2	3	2	2	1	2	1	1	2	2	6	2	1	2	2	2	1	2	2	2	0	2	1	2	1
02	02	021	5/22/2017 0:00:00	2	3	1	2	1	2	1	2	1	2	2					1	2	2	2	2	1	2	2	1	1	2	8	3	0	2	2	3	2	2	2	2	1	2	1	2	2
02	03	021	5/22/2017 0:00:00	2	3	2	2	1	2	1	1	2	2	2					1	3	2	2	2	1	2	2	1	1	2	5	5	3	2	2									2	2
02	04	021	5/22/2017 0:00:00	2	2	2	2	1	2	1	1	1	2	1	1	1	1	4	1	4	3	1	2	2	2	1	1	1	2	4	1	0	2	2	3	2	2	2					2	1
02	01	022	5/22/2017 0:00:00	1	2	3	2	1	2	2	2	2	2	1	1	2	1	4	1	5	2	2	2	1	2	2	1	1	2	6	2	0	2	1	4	2	2	1					2	2
02	02	022	5/22/2017 0:00:00	2	1	1	2	2	2	2	2	2	2	1	1	2	1	4	1	4	3	1	2	1	2	2	1	2	2	3	3	1	2	1									2	2
02	03	022	5/22/2017 0:00:00	2	2	2	2	1	2	2	2	2	2	1	1	2	1	4	1	6	3	1	2	1	2	1	1	2	2	6	3	1	2	1	3	1	2	2					1	1
02	04	022	5/22/2017 0:00:00	2	1	2	2	1	2	2	2	2	3	1	1	2	1	4	1	12	3	1	2	1	1	1	1	1	2	5	3	1	2	2	2	0	2	1					2	1
02	01	023	5/22/2017 0:00:00	1	2	2	2	2	2	1	1	2	1	1	1	1	1	4	1	3	3	1	1	1	2	2	2	3	2	2	2	0	1	1									2	2
02	02	023	5/22/2017 0:00:00	2	1	2	2	2	2	1	1	2	2	1	1	2	1	4	1	4	3	1	1	1	2	2	1	2	2	3	3	1	2	1									2	2
02	03	023	5/22/2017 0:00:00	2	1	1	2	1	2	2	2	2	3	1	1	2	1	4	1	2	3	1	1	1	2	2	1	3	2	6	3	1	2	1	3	0	2	1					2	1
02	04	023	5/22/2017 0:00:00	2	1	1	2	2	2	1	1	2	3	1	1	2	1	4	1	2	2	1	2	1	2	2	2	3	2	3	3	1	2	2									2	2
02	01	024	5/22/2017 0:00:00	2	3	3	2	2	2	1	1	1	1	1	1	2	1	2	1	3	2	1	2	1	2	1	1	1	2	8	3	2	2	1	3	1	2	1	2	0	2	1	2	2
02	02	024	5/22/2017 0:00:00	2	1	2	2	1	2	1	1	1	2	1	1	1	1	1	1	10	2	1	2	1	2	1	1	1	2	6	3	1	2	1	3	0	2	1					1	2
02	03	024	5/22/2017 0:00:00	2	2	4	2	1	2	1	1	1	1	1	1	2	2	2	1	1	3	1	2	1	2	1	1	2	2	5	2	1	2	1	3	1	2	2					1	2
02	04	024	5/22/2017 0:00:00	2	3	3	2	2	2	1	1	1	1	1	1	1	1	1	1	7	2	1	2	1	2	1	1	3	1	9	3	1	2	1	3	2	2	1	3	0	2	1	2	1
02	01	025	5/22/2017 0:00:00	2	1	1	2	2	2	1	2	2	2	1	1	1	1	1	1	11	3	2	2	1	2	1	1	1	2	7	2	0	2	1	5	1	2	1					2	2
02	03	025	5/19/2017 0:00:00	2	2	2	2	2	2	2	1	2	2	2					1	5	3	1	2	1	2	2	1	1	2	3	3	2	2	1									2	2
02	04	025	5/19/2017 0:00:00	2	2	2	2	1	2	2	2	1	1	1	1	2	1	4	1	5	3	1	2	1	1	1	1	1	2	3	3	2	2	1									2	2
02	01	026	5/22/2017 0:00:00	1	2	2	2	1	2	2	2	1	2	1	1	1	1	2	1	3	3	1	2	1	2	2	3	3	2	10	3	1	2	1	7	1	2	1					2	1
02	02	026	5/22/2017 0:00:00	2	1	1	2	1	2	2	2	1	2	2					1	2	1	2	2	2	2	1	1	1	2	4	2	1	2	1	2	0	2	1					2	2
02	03	026	5/22/2017 0:00:00	2	1	1	2	1	2	2	2	2	2	1	1	1	1	4	1	7	2	1	2	1	2	2	3	2	2	3	3	1	2	1									2	2
02	04	026	5/22/2017 0:00:00	2	1	1	2	1	2	2	2	2	2	1	1	1	1	2	1	5	2	1	2	2	1	2	1	1	2	5	2	0	2	1	3	1	2	1					2	1
03	01	031	5/19/2017 0:00:00	2	1	1	2	2	2	1	1	1	2	1	1	1	1	4	1	7	2	1	2	1	2	2	1	2	2	6	6	1	2	1									2	2
03	02	031	5/19/2017 0:00:00	2	1	1	1	1	2	2	2	2	2	1	1	1	1	1	1	5	3	1	2	1	2	2	1	3	2	3	3	1	2	1									2	2
03	03	031	5/19/2017 0:00:00	2	1	1	2	1	2	2	1	2	1	1	1	1	1	1	1	5	2	1	2	1	2	2	1	2	2	3	3	1	2	1									2	1
03	04	031	5/19/2017 0:00:00	2	1	1	2	1	2	2	2	1	1	1	1	1	1	1	1	1	3	1	2	1	2	2	1	2	2	3	3	1	2	1									2	1
03	01	032	5/19/2017 0:00:00	2	2	1	2	1	2	2	2	2	2	1	1	2	1	4	1	3	1	2	2	1	2	2	2	2	2	3	3	2	2	1									2	2
03	03	032	5/19/2017 0:00:00	2	2	2	2	1	2	2	2	1	1	1	1	1	1	1	1	2	3	2	2	1	2	2	1	1	2	5	4	2	2	1	1	0	2	1					2	2
03	04	032	5/19/2017 0:00:00	2	1	1	2	1	2	2	2	2	2	1	1	1	1	4	1	2	2	2	2	1	2	2	1	1	2	5	3	1	2	1	2	0	2	1					2	2
03	01	033	5/19/2017 0:00:00	2	1	1	2	1	1	1	2	2	2	1	1	1	1	4	1	3	3	2	2	1	2	1	1	3	2	3	1	0	2	2	2	1	2	2					2	1
03	02	033	5/19/2017 0:00:00	2	1	1	2	1	2	1	1	2	2	1	1	2	1	1	1	3	3	2	2	1	2	1	1	3	2	5	2	0	2	1	2	1	2	1	1	0	2	1	2	2
03	03	033	5/19/2017 0:00:00	2	1	1	2	1	2	1	1	1	1	1	1	2	1	1	1	3	3	1	2	1	2	1	1	1	2	3	2	1	2	1	1	0	2	2					2	2
03	04	033	5/19/2017 0:00:00	2	6	3	2	1	2	1	1	1	2	1	1	2	1	1	1	1	3	2	2	1	2	1	1	1	2	8	1	0	2	1	4	2	2	1	3	2	2	1	1	2
03	01	034	5/19/2017 0:00:00	2	1	2	2	1	2	2	2	2	2	1	1	1	1	3	1	12	3	1	2	1	2	2	2	1	2	6	2	0	2	1	2	1	2	1	2	0	2	1	2	2
03	04	034	5/19/2017 0:00:00	2	1	3	2	1	2	2	2	2	2	1	1	1	1	4	1	5	3	1	2	1	2	2	1	2	2	3	3	1	2	1									2	2
03	01	035	5/19/2017 0:00:00	2	2	2	2	1	2	2	1	2	1	1	1	2	1	2	1	4	1	1	2	1	2	2	1	1	2	5	3	2	2	1	2	0	2	1					2	2
03	02	035	5/19/2017 0:00:00	2	4	4	2	2	2	1	1	1	2	1	1	2	1	2	1	3	2	1	2	1	2	2	1	1	2	7	2	0	2	1	2	2	2	1	3	2	2	2	2	2
03	03	035	5/19/2017 0:00:00	2	1	1	2	1	2	2	1	1	1	1	1	2	1	2	1	3	2	1	2	1	2	2	1	1	1	3	3	1	2	2									2	2
03	04	035	5/19/2017 0:00:00	2	2	2	2	2	2	1	1	1	2	1	1	2	1	2	1	4	2	1	2	1	2	2	1	1	1	6	3	1	2	1	3	0	2	2					2	2
04	01	041	6/5/2017 0:00:00	2	3	3	2	2	2	1	1	2	3	1	1	2	1	3	1	12	3	2	2	1	2	2	2	3	2	10	2	1	2	2	4	2	2	1	2	0	2	2	2	2	2	0	2	2
04	02	041	6/5/2017 0:00:00	2	2	2	2	1	2	2	2	2	2	1	1	2	2	1	1	7	3	1	2	1	2	2	2	2	2	4	4	2	2	1									2	2
04	03	041	6/5/2017 0:00:00	2	2	2	2	1	2	2	2	1	2	1	1	2	1	4	1	5	3	2	2	1	2	2	2	2	2	4	4	2	2	1									2	2
04	04	041	6/5/2017 0:00:00	1	1	1	2	1	2	2	2	2	2	1	1	2	1	4	1	5	2	1	2	1	2	2	2	2	2	5	2	0	2	1	3	1	2	1					2	2
04	05	041	6/5/2017 0:00:00	2	2	2	2	1	2	2	2	2	2	1	1	2	1	4	1	20	3	1	2	1	2	2	2	3	2	3	3	1	2	1									2	1
04	06	041	6/5/2017 0:00:00	2	2	2	2	2	2	2	1	2	2	1	1	2	1	4	1	5	2	1	2	1	2	2	2	2	2	4	4	2	2	3									2	2
04	07	041	6/5/2017 0:00:00	1	2	2	2	1	2	2	2	2	2	1	1	2	1	4	1	5	3	1	2	1	2	2	2	3	2	4	4	2	2	2									2	2
04	01	042	6/5/2017 0:00:00	2	2	2	2	1	2	2	2	1	2	2					1	7	3	1	2	1	2	1	2	3	2	3	3	1	2	1									2	2
04	02	042	6/5/2017 0:00:00	2	1	1	2	1	2	2	2	2	2	2					1	2	2	1	2	1	2	1	1	2	2	3	3	1	2	1									2	2
04	03	042	6/5/2017 0:00:00	2	2	2	2	1	2	2	2	2	2	2					1	5	2	1	2	1	2	1	2	2	2	3	3	2	2	1									2	2
04	04	042	6/5/2017 0:00:00	2	1	1	2	1	2	2	2	2	2	1	1	2	1	1	1	4	3	1	2	1	2	1	1	3	2	10	4	1	2	1	6	0	2	1					2	2
04	07	042	6/5/2017 0:00:00	2	3	2	2	1	2	2	2	2	2	1	1	2	1	4	1	8	3	1	2	1	2	1	3	3	2	8	4	2	2	1	2	0	2	1	2	0	2	1	2	2
04	01	043	6/5/2017 0:00:00	2	1	1	2	2	2	2	2	2	2	2					1	8	3	1	2	1	2	2	1	3	2	3	3	1	2	3									2	2
04	02	043	6/5/2017 0:00:00	1	1	1	2	2	2	2	2	2	2	1	1	2	1	4	1	7	3	1	2	1	2	2	1	1	2	7	3	1	2	1	2	0	2	1	2	0	2	2	2	1
04	03	043	6/5/2017 0:00:00	1	1	1	2	1	2	2	2	2	2	1	1	2	1	4	1	10	3	1	2	1	2	2	1	2	2	3	3	1	2	1									2	2
04	04	043	6/5/2017 0:00:00	2	1	1	2	1	2	2	2	2	3	1	1	2	1	4	1	12	3	1	2	1	2	2	1	1	2	2	2	1	2	1									2	2
04	06	043	6/5/2017 0:00:00	2	3	2	2	1	2	2	2	2	1	1	1	2	1	4	1	7	3	1	2	1	2	2	1	1	2	10	2	1	2	2	5	0	2	2	3	2	2	2	2	2
05	01	051	5/31/2017 0:00:00	2	1	1	2	2	2	1	1	2	2	1	1	2	1	1	1	11	2	1	2	1	2	2	2	1	2	5	2	1	2	1	3	0	2	2					2	2
05	02	051	5/31/2017 0:00:00	2	2	2	2	2	2	1	1	2	1	1	1	1	1	1	1	20	2	1	2	1	2	2	1	1	2	4	4	2	2	1									2	1
05	03	051	5/31/2017 0:00:00	2	2	3	2	2	2	1	1	1	2	1	1	2	1	4	1	7	2	1	2	1	2	2	1	3	2	7	3	1	2	2	2	1	2	1	2	0	2	2	2	2
05	04	051	5/31/2017 0:00:00	2	2	2	2	1	2	1	2	2	2	1	1	2	1	4	1	4	2	1	2	1	2	2	1	3	2	3	3	1	1	1									2	2
05	01	052	5/31/2017 0:00:00	2	1	1	2	2	2	2	1	2	2	1	1	2	1	1	1	10	3	2	2	1	2	2	1	3	2	5	3	1	2	1	2	0	2	2					1	2
05	02	052	5/31/2017 0:00:00	2	1	1	2	1	2	2	1	1	2	1	1	2	1	4	1	10	3	1	2	1	2	2	1	3	2	3	2	1	2	1	1	0	2	1					2	2
05	03	052	5/31/2017 0:00:00	2	2	2	1	1	2	2	2	1	1	2					1	10	3	1	2	1	2	2	1	3	2	3	3	2	2	1									2	2
05	04	052	5/31/2017 0:00:00	2	5	7	2	1	2	2	2	1	1	1	1	2	1	4	1	5	2	1	2	1	2	2	1	3	2	9	2	0	2	1	7	5	2	1					2	2
05	01	053	5/31/2017 0:00:00	2	4	4	2	2	2	1	1	2	2	1	1	2	1	4	1	10	2	1	2	1	2	2	1	3	2	7	4	2	2	2	3	1	2	1					2	2
05	02	053	5/31/2017 0:00:00	1	1	4	2	2	2	1	1	2	1	1	1	2	1	4	1	10	2	1	2	1	2	2	1	3	2	5	3	1	2	1	2	0	2	1					2	1
05	03	053	5/31/2017 0:00:00	2	1	1	2	2	2	1	1	2	2	2					1	10	2	1	2	1	2	2	1	3	2	3	3	1	2	1									2	2
05	04	053	5/31/2017 0:00:00	2	1	1	2	1	2	2	2	2	2	1	1	2	1	3	1	10	3	1	2	1	2	2	2	3	2	4	2	1	2	1	2	0	2	1					2	1
05	01	054	5/31/2017 0:00:00	2	1	1	2	1	2	2	2	2	3	1	1	1	1	3	1	12	3	1	2	1	2	1	2	3	2	6	4	1	2	1	2	0	2	2					1	2
05	02	054	5/31/2017 0:00:00	2	4	4	2	1	2	2	2	2	3	1	1	2	1	4	1	2	2	1	2	1	2	1	1	3	2	9	2	1	2	1	5	2	2	1	2	1	2	1	2	2
05	03	054	5/31/2017 0:00:00	2	3	1	2	1	2	2	2	2	1	1	1	1	1	4	1	4	3	1	2	1	2	1	1	2	2	10	7	1	2	1	2	0	2	2	1	0	2	1	2	1
05	04	054	5/31/2017 0:00:00	2	1	1	2	2	2	2	2	2	2	1	1	1	1	4	1	11	3	1	2	1	2	1	1	3	2	9	3	1	2	1	2	0	2	1	1	0	2	1	1	1	1	0	2	1	2
05	02	055	5/31/2017 0:00:00	2	1	1	2	1	2	1	2	1	1	1	1	2	1	4	1	12	3	1	2	1	2	2	1	3	2	5	3	1	2	1	2	0	2	1					2	2
05	03	055	5/31/2017 0:00:00	2	1	1	2	1	2	2	2	2	2	1	1	2	1	4	1	6	3	1	2	1	2	2	1	3	2	7	3	1	2	1	4	0	2	1					2	2
05	01	056	5/31/2017 0:00:00	2	1	1	2	2	2	1	1	2	2	1	1	2	1	4	1	6	2	1	2	1	2	2	2	3	2	2	2	1	2	1									2	2
05	03	056	5/31/2017 0:00:00	2	1	1	2	1	2	1	1	2	2	1	1	1	1	4	1	8	2	1	2	1	2	2	2	2	2	4	2	1	2	1	2	0	2	1					2	2
05	04	056	5/31/2017 0:00:00	2	4	3	2	1	2	1	2	2	2	1	1	1	1	4	1	11	3	2	2	1	2	2	1	1	2	6	2	0	2	1	4	3	2	1					2	2
06	01	061	5/23/2017 0:00:00	2	1	1	2	1	2	2	2	2	2	1	1	1	1	4	1	6	3	1	2	1	2	1	2	1	2	5	2	0	2	3	3	1	2	3					2	2
06	02	061	5/23/2017 0:00:00	2	2	2	2	1	2	2	2	1	2	1	1	2	1	2	1	2	2	1	2	1	1	1	2	2	2	4	4	2	2	1									2	2
06	03	061	5/23/2017 0:00:00	2	2	2	2	1	2	1	1	1	2	1	1	2	1	4	1	2	3	1	2	1	2	2	1	2	2	6	3	1	2	1	3	1	2	2					2	2
06	04	061	5/23/2017 0:00:00	2	1	1	1	1	2	2	2	2	2	1	1	2	1	2	1	6	2	1	2	1	1	1	3	3	2	3	3	1	2	1									2	1
06	02	062	5/23/2017 0:00:00	2	1	1	2	1	2	2	2	1	3	1	1	2	1	4	1	5	2	1	2	1	2	1	1	1	2	4	3	1	2	1	1	0	2	2					2	2
06	04	062	5/23/2017 0:00:00	2	3	3	2	1	2	3	2	2	1	1	1	1	1	3	1	12	3	1	2	2	2	1	1	2	2	11	4	2	2	1	2	1	2	1	1	0	2	1	2	1	2	0	2	1	2
06	01	063	5/23/2017 0:00:00	2	1	1	2	2	2	2	2	2	2	1	1	1	1	3	1	10	3	1	2	2	2	1	1	1	2	5	2	0	2	1	3	1	2	1					2	1
06	02	063	5/23/2017 0:00:00	2	1	1	2	2	2	2	2	2	2	1	1	2	1	3	1	6	2	1	2	2	1	1	1	1	2	5	5	1	2	1									2	2
06	03	063	5/23/2017 0:00:00	2	1	1	2	2	2	2	2	2	1	1	1	2	1	3	1	5	2	2	2	2	1	1	2	1	2	4	4	1	2	1									2	1
06	04	063	5/23/2017 0:00:00	2	1	1	2	2	2	2	2	1	1	1	1	2	1	4	1	2	1	2	2	2	1	1	1	1	2	4	4	1	2	1									2	2
06	01	064	5/23/2017 0:00:00	2	1	2	2	1	2	2	2	2	2	1	1	1	1	4	1	2	1	2	2	2	1	2	1	1	2	3	3	1	2	1									2	2
06	02	064	5/23/2017 0:00:00	2	1	1	2	1	2	2	2	1	1	1	1	1	1	4	1	1	3	1	2	2	1	2	2	1	2	6	5	1	2	1	1	0	2	1					2	1
06	03	064	5/23/2017 0:00:00	2	2	1	2	2	2	1	2	1	2	1	1	1	1	4	1	2	2	2	2	2	1	1	1	1	2	3	3	1	2	1									2	1
06	04	064	5/23/2017 0:00:00	2	2	1	2	1	2	2	2	2	2	1	1	1	1	4	1	2	2	1	2	2	1	2	1	1	2	4	4	2	2	1									2	2
06	01	065	5/23/2017 0:00:00	2	2	3	2	1	2	2	2	2	2	1	1	2	1	3	1	15	3	1	2	2	2	1	1	1	2	6	4	2	2	1	2	0	2	1					2	2
06	02	065	5/23/2017 0:00:00	2	1	1	2	1	2	2	2	2	3	1	2	2	1	3	1	4	3	1	2	2	1	1	2	1	2	4	2	1	2	1	2	0	2	1					2	2
06	03	065	5/23/2017 0:00:00	2	1	1	2	2	2	2	1	1	1	1	1	2	1	3	1	15	3	1	2	2	2	1	1	1	2	6	4	1	2	1	2	0	2	1					2	2
06	04	065	5/23/2017 0:00:00	2	1	1	2	1	2	2	1	2	2	1	1	2	1	3	1	1	3	2	2	2	2	1	1	1	2	5	3	1	2	1	2	0	2	1					2	2
06	01	066	5/23/2017 0:00:00	2	1	1	2	2	2	1	1	2	1	2					1	3	1	1	2	1	1	1	3	3	2	6	2	1	2	1	4	0	2	1					2	1
06	02	066	5/23/2017 0:00:00	1	1	2	2	2	2	1	1	2	3	1	1	2	1	4	1	3	3	1	2	2	1	2	1	1	2	8	3	1	2	1	5	0	2	1					2	2
06	03	066	5/23/2017 0:00:00	2	2	7	2	2	2	1	1	2	3	1	1	1	1	4	1	4	2	1	2	2	2	2	1	2	2	5	3	1	2	1	2	1	2	1					2	2
06	04	066	5/23/2017 0:00:00	2	3	3	1	2	2	1	1	2	2	1	1	1	1	2	1	7	1	2	1	1	2	2	1	1	2	8	3	2	2	2	4	0	2	2	1	0	2	2	2	2
06	01	067	5/23/2017 0:00:00	2	1	1	2	2	2	1	1	1	2	1	1	2	1	4	1	2	3	1	2	1	2	1	1	1	2	2	2	1	2	1									2	2
06	02	067	5/23/2017 0:00:00	1	2	2	2	2	2	1	1	2	2	1	2	2	1	2	1	3	2	1	2	1	2	1	1	1	2	4	4	2	2	1									2	2
06	03	067	5/23/2017 0:00:00	2	2	2	2	2	2	1	1	1	1	1	2	2	2	2	1	2	2	1	2	1	1	1	3	2	2	4	3	1	2	1	1	1	2	2					2	2
06	04	067	5/23/2017 0:00:00	2	1	1	1	1	2	1	2	2	2	1	1	1	1	3	1	3	3	1	2	1	2	2	1	1	2	5	3	1	2	1	2	0	2	1					2	2
07	01	071	5/29/2017 0:00:00	2	1	1	2	2	2	2	2	2	4	1	2	2	1	4	1	2	2	2	2	1	2	2	1	1	2	6	3	1	2	2	3	0	2	2					2	2
07	03	071	5/29/2017 0:00:00	2	1	1	2	1	2	2	2	2	1	1	1	2	2	4	1	2	2	1	2	1	2	2	1	1	2	7	2	0	2	2	4	1	2	2	1	0	2	2	2	2
07	04	071	5/29/2017 0:00:00	2	2	1	2	2	2	2	2	2	3	1	1	2	1	3	1	4	2	1	2	1	2	2	2	2	2	7	3	1	2	1	2	0	2	2	2	0	2	1	2	2
07	05	071	5/29/2017 0:00:00	2	2	2	2	1	2	2	2	2	2	1	1	2	1	4	1	8	2	2	2	1	2	2	2	1	2	7	2	1	2	1	1	0	2	1	4	1	2	1	2	2
07	06	071	5/29/2017 0:00:00	2	3	1	2	2	2	2	2	2	2	1	1	2	1	1	1	3	1	2	2	1	2	2	3	1	2	12	4	0	2	1	2	0	2	1	3	1	2	1	2	2	3	0	2	1
07	07	071	5/29/2017 0:00:00	1	1	1	2	1	2	2	2	2	1	1	2	2	1	4	1	6	3	1	2	1	2	2	1	1	2	5	3	1	2	1	2	0	2	1					2	1
07	02	072	5/29/2017 0:00:00	2	1	1	2	1	2	1	1	2	2	1	1	1	1	3	1	5	3	2	2	1	2	2	1	1	2	7	5	1	2	2	2	0	2	1					2	2
07	03	072	5/29/2017 0:00:00	2	2	3	2	2	2	1	1	1	1	2					1	5	2	1	2	1	2	1	1	1	2	4	4	2	2	1									2	2
07	04	072	5/29/2017 0:00:00	2	1	1	2	2	2	2	1	1	1	1	1	2	1	4	1	6	3	1	2	1	2	2	1	3	2	2	2	1	2	1									2	1
07	05	072	5/29/2017 0:00:00	2	1	1	2	2	2	2	1	2	1	1	1	1	1	4	1	2	2	1	2	1	2	2	1	1	2	3	2	1	2	1	1	0	2	1					2	2
07	06	072	5/29/2017 0:00:00	2	1	4	2	1	2	1	1	2	2	1	1	2	1	1	1	5	3	1	2	1	2	2	1	1	2	3	3	1	2	1									2	2
07	07	072	5/29/2017 0:00:00	2	1	1	2	2	2	1	1	2	1	1	1	2	1	3	1	6	3	1	2	1	2	2	1	1	2	8	2	0	2	1	3	1	2	1	3	0	2	2	2	2
07	01	073	5/29/2017 0:00:00	2	2	2	2	1	2	1	2	2	2	1	1	1	1	4	1	5	2	1	2	1	2	2	2	3	2	6	4	2	2	1	2	0	2	1					2	1
07	02	073	5/29/2017 0:00:00	1	3	3	2	2	2	1	1	2	3	1	1	2	2	2	1	7	2	1	2	1	2	1	1	1	2	5	3	1	2	1	2	2	2	1					2	1
07	03	073	5/29/2017 0:00:00	2	1	1	2	1	2	2	2	2	2	1	1	1	1	4	1	6	2	1	2	1	2	2	2	2	2	7	3	1	2	1	3	0	2	2	1	0	2	1	2	2
07	04	073	5/29/2017 0:00:00	1	1	1	2	2	2	1	1	2	3	1	1	2	1	4	1	6	2	1	2	1	2	2	1	1	2	4	1	0	2	2	3	0	2	1					2	1
07	05	073	5/29/2017 0:00:00	2	2	2	2	2	2	1	1	2	4	1	2	2	2	4	1	5	2	1	2	1	2	1	1	1	2	4	4	2	2	2									2	2
07	06	073	5/29/2017 0:00:00	2	2	2	2	1	2	2	1	1	1	1	1	2	1	4	1	8	3	1	2	1	2	2	1	1	2	5	2	1	2	1	3	1	2	1					2	1
08	01	081	5/26/2017 0:00:00	2	2	1	2	1	2	1	1	2	2	1	1	2	1	4	1	5	2	1	2	2	2	1	3	3	2	5	2	1	2	1	3	1	2	1					2	1
08	02	081	5/26/2017 0:00:00	2	3	1	2	2	2	1	1	2	1	1	1	2	1	3	1	1	1	1	2	1	2	2	1	1	2	4	3	1	2	1	1	0	2	2					2	1
08	03	081	5/26/2017 0:00:00	1	2	2	2	1	2	1	1	2	2	1	1	2	1	4	1	3	2	2	2	1	2	2	1	1	2	5	4	2	2	1	1	0	2	1					2	2
08	04	081	5/26/2017 0:00:00	2	1	1	2	2	2	1	1	2	1	1	1	2	1	4	1	4	3	1	2	1	2	2	1	1	2	2	2	1	2	1									2	2
08	05	081	5/26/2017 0:00:00	2	1	2	2	1	2	1	1	2	3	1	1	2	1	4	1	4	3	1	2	1	2	2	1	2	2	7	2	0	2	1	3	1	2	1	2	0	2	2	2	1
08	06	081	5/26/2017 0:00:00	2	1	1	2	1	2	1	1	2	2	1	1	2	1	4	1	4	3	1	2	1	2	1	3	3	2	3	3	1	2	2									2	2
08	07	081	5/26/2017 0:00:00	2	1	1	2	1	2	1	1	2	2	1	1	2	1	4	1	1	2	2	2	1	2	2	1	1	2	2	2	1	2	3									2	2
08	01	082	5/26/2017 0:00:00	2	1	3	2	1	2	2	2	2	2	2					1	4	2	2	2	1	2	2	2	1	2	6	3	0	2	2	3	1	2	2					2	1
08	02	082	5/26/2017 0:00:00	2	1	1	2	1	2	2	2	2	3	2					1	5	2	2	2	1	2	2	2	3	2	4	2	0	2	1	2	1	2	1					2	2
08	03	082	5/26/2017 0:00:00	2	1	1	2	2	2	2	2	2	2	1	1	2	1	4	1	10	3	1	2	1	2	2	2	1	2	6	3	1	2	1	3	0	2	2					2	2
08	04	082	5/26/2017 0:00:00	2	1	1	2	2	2	1	1	2	1	1	1	1	1	4	1	7	2	1	2	1	2	2	3	3	2	4	2	1	2	1	2	0	2	1					2	2
08	05	082	5/26/2017 0:00:00	2	2	1	2	2	2	2	2	2	2	1	1	2	1	4	1	2	1	2	2	1	2	2	1	2	2	6	2	1	2	1	2	0	2	1	2	0	2	2	2	2
08	06	082	5/26/2017 0:00:00	2	2	2	2	2	2	1	1	2	1	1	1	1	1	3	1	3	2	1	2	1	2	2	3	3	2	4	4	2	2	1									2	2
08	07	082	5/26/2017 0:00:00	2	1	1	2	1	2	2	2	2	3	1	1	2	1	4	1	4	3	1	2	1	2	2	2	2	2	6	6	1	2	1									2	2
08	01	083	5/26/2017 0:00:00	2	1	1	2	1	2	2	2	2	3	1	1	2	1	4	1	6	3	1	2	2	2	2	1	1	2	9	3	0	2	1	2	0	2	1	4	1	2	1	2	2
08	02	083	5/26/2017 0:00:00	2	2	2	2	2	2	2	1	2	2	1	1	2	1	4	1	9	2	1	2	1	2	2	1	1	2	5	3	2	2	2	2	0	2	2					2	2
08	03	083	5/26/2017 0:00:00	2	3	3	2	1	2	2	2	2	3	1	1	2	1	4	1	10	3	1	2	2	2	2	1	1	2	8	4	2	2	1	4	1	2	1					2	2
08	04	083	5/26/2017 0:00:00	2	1	3	2	2	2	2	1	2	2	1	1	2	1	4	1	5	3	1	2	1	2	2	1	1	2	3	3	1	2	3									2	2
08	05	083	5/26/2017 0:00:00	2	1	1	2	2	2	2	2	1	2	1	1	2	1	4	1	3	2	1	2	2	2	2	1	1	2	2	2	1	2	1									2	2
08	06	083	5/26/2017 0:00:00	2	1	2	2	1	2	2	2	1	1	1	1	2	1	4	1	6	3	1	2	1	2	2	1	1	2	3	3	1	2	1									2	2
09	01	091	5/31/2017 0:00:00	2	3	1	2	1	2	2	2	1	1	1	1	1	1	3	1	5	3	1	2	2	2	2	2	1	2	5	5	1	2	1									2	1
09	02	091	5/31/2017 0:00:00	2	2	1	2	1	2	2	2	1	1	2					1	2	1	2	2	2	2	2	2	1	2	7	7	1	2	1									2	2
09	03	091	5/31/2017 0:00:00	2	1	1	2	1	2	2	1	2	2	2					1	6	2	2	2	2	2	2	2	1	2	5	2	0	2	1	3	1	2	1					2	2
09	04	091	5/31/2017 0:00:00	2	1	1	2	2	2	2	1	2	2	1	1	1	1	3	1	2	2	1	2	2	2	2	2	1	2	7	2	0	2	1	2	0	2	1	3	1	2	1	2	2
09	05	091	5/31/2017 0:00:00	2	2	2	2	1	2	2	1	2	1	1	1	2	1	4	1	2	2	1	2	2	2	2	2	2	2	5	2	1	2	1	3	1	2	1					2	2
09	01	092	5/31/2017 0:00:00	2	2	2	2	2	2	2	2	2	2	1	1	2	1	3	1	2	3	1	2	2	2	2	1	1	2	6	2	2	2	1	2	0	2	1	2	0	2	1	2	2
09	02	092	5/31/2017 0:00:00	2	1	4	2	1	2	2	2	2	2	1	1	2	1	4	1	2	3	1	2	2	2	2	1	1	2	7	5	3	2	2	2	0	2	1					2	2
09	03	092	5/31/2017 0:00:00	2	3	2	2	1	2	2	1	2	2	2					1	5	2	1	2	2	2	2	1	1	2	4	4	2	2	1									2	2
09	04	092	5/31/2017 0:00:00	2	2	2	2	2	2	2	2	2	2	2					1	2	2	1	2	2	2	2	2	2	2	4	2	0	2	1	2	2	2	1					2	2
09	01	093	5/31/2017 0:00:00	2	2	3	2	2	2	1	2	2	1	2					1	9	2	1	2	2	1	2	1	1	2	6	5	2	1	1	1	0	2	1					2	2
09	02	093	5/31/2017 0:00:00	2	3	3	2	2	2	1	1	2	3	1	1	2	2	4	1	5	2	1	2	2	2	2	1	1	2	5	5	3	2	1									2	2
09	03	093	5/31/2017 0:00:00	2	2	2	2	2	2	1	1	2	1	1	1	2	1	4	1	6	2	2	2	2	1	2	1	3	2	3	3	2	2	1									2	2
09	04	093	5/31/2017 0:00:00	2	2	2	2	2	2	1	1	2	2	1	1	2	2	4	1	4	2	1	2	2	2	2	1	1	2	5	3	1	2	1	2	1	2	2					2	2
09	05	093	5/31/2017 0:00:00	2	2	2	2	2	2	1	1	2	2	2					1	4	2	1	2	2	2	2	1	1	2	4	4	2	2	2									2	2
09	01	094	5/31/2017 0:00:00	2	1	1	2	1	2	2	1	2	2	2					1	3	1	2	1	2	2	2	3	3	2	4	4	1	2	1									2	2
09	02	094	5/31/2017 0:00:00	2	3	3	2	2	2	1	1	2	2	1	1	2	1	4	1	3	2	1	1	2	2	2	2	2	2	4	2	1	2	1	2	0	2	2					2	2
09	03	094	5/31/2017 0:00:00	2	2	1	2	2	2	1	1	2	2	2					1	4	2	1	1	2	2	2	1	1	2	5	1	0	2	2	1	0	2	2	3	1	2	2	2	1
09	04	094	5/31/2017 0:00:00	2	2	2	2	1	2	1	1	2	3	1	1	2	1	4	1	4	3	1	1	2	2	2	1	1	2	6	6	1	2	2									2	2
09	05	094	5/31/2017 0:00:00	2	1	1	2	1	2	2	2	2	1	2					1	4	2	2	1	2	2	2	1	1	2	3	3	1	2	1									2	1
10	01	101	5/17/2017 0:00:00	2	1	1	1	2	2	2	2	1	1	1	1	1	1	2	1	7	3	2	2	1	2	2	1	3	2	5	3	1	2	3	2	0	2	3					2	1
10	02	101	5/17/2017 0:00:00	2	1	1	2	2	2	2	2	2	2	1	1	1	1	1	1	5	3	1	2	1	2	1	1	3	2	2	2	1	2	1									2	2
10	03	101	5/17/2017 0:00:00	2	2	1	2	1	2	2	2	1	1	1	1	1	1	4	1	12	3	1	2	1	2	2	1	3	2	5	5	1	2	1									2	1
10	06	101	5/17/2017 0:00:00	2	1	4	2	2	2	1	1	2	1	1	1	2	1	1	1	10	3	1	2	1	2	2	2	3	2	5	3	1	2	1	2	0	2	2					2	1
10	07	101	5/17/2017 0:00:00	2	1	1	2	1	2	2	2	1	1	1	1	1	1	4	1	10	3	1	2	1	2	2	1	3	2	5	3	1	2	1	2	0	2	1					2	2
10	03	102	5/29/2017 0:00:00	2	1	1	2	1	2	2	2	2	2	1	1	2	1	1	1	6	2	2	2	1	2	2	1	1	2	3	2	1	2	1	1	0	2	1					2	2
10	04	102	5/29/2017 0:00:00	2	1	1	2	1	2	2	2	1	2	1	1	1	1	1	1	2	2	2	2	1	2	2	1	2	2	4	2	1	2	1	1	0	2	1	1	0	2	1	2	2
10	05	102	5/17/2017 0:00:00	2	1	1	1	1	2	1	2	1	1	1	1	1	1	4	1	3	2	1	2	1	2	2	1	1	2	6	3	0	2	1	3	1	2	1					2	2
10	06	102	5/17/2017 0:00:00	2	1	1	2	1	1	1	2	1	3	1	1	2	1	4	1	4	2	1	2	2	2	1	1	1	2	5	1	0	2	1	4	1	2	1					2	2
10	07	102	5/29/2017 0:00:00	2	1	1	2	1	2	2	2	2	2	1	1	1	1	1	1	10	2	1	2	1	2	2	1	2	2	8	2	0	2	1	5	1	2	1	1	0	2	1	1	1
10	01	103	5/17/2017 0:00:00	2	1	1	2	1	2	1	2	1	1	1	1	1	1	1	1	20	3	1	2	1	2	1	1	1	2	8	2	1	2	1	2	0	2	1	4	0	2	1	1	1
10	02	103	5/17/2017 0:00:00	2	1	1	2	1	2	1	1	1	2	1	1	1	1	1	1	10	2	1	2	1	2	2	1	1	2	3	3	0	2	1									1	1
10	03	103	5/17/2017 0:00:00	2	1	1	2	2	2	2	2	2	1	1	1	1	1	1	1	5	3	1	2	1	2	1	1	1	1	6	2	1	2	1	3	0	2	1	1	0	2	1	1	1
10	04	103	5/17/2017 0:00:00	2	1	1	2	1	2	1	2	1	1	1	1	1	1	2	1	8	2	1	2	1	2	1	1	1	2	4	1	0	2	1	2	1	2	1	1	0	2	1	1	2
10	05	103	5/17/2017 0:00:00	2	1	1	2	1	2	2	2	2	2	1	1	1	1	1	1	10	2	1	2	1	2	2	1	1	2	3	3	1	2	1									2	2
10	06	103	5/17/2017 0:00:00	2	2	1	2	1	2	2	1	2	3	1	1	2	1	3	1	4	3	2	2	1	2	2	1	1	2	4	2	1	2	2	2	0	2	2					2	2
11	01	111	5/23/2017 0:00:00	2	1	2	2	1	2	2	2	1	2	1	1	2	1	4	1	12	3	1	2	1	2	2	1	1	2	5	1	0	2	1	1	0	2	1	1	0	2	1	2	1	2	1	2	1
11	03	111	5/23/2017 0:00:00	2	1	1	2	2	2	2	1	2	1	2					1	10	3	1	2	1	2	2	1	1	2	4	3	1	2	2	1	0	2	2					2	2
11	04	111	5/23/2017 0:00:00	2	3	2	2	1	2	2	2	2	2	1	1	2	1	4	1	12	3	1	2	1	2	2	1	1	2	10	3	2	2	1	3	0	2	1	2	1	2	1	2	2	2	0	2	1
11	01	112	5/23/2017 0:00:00	2	2	2	2	2	2	2	2	2	2	1	1	2	1	4	2				2	1	2	2	1	1	2	12	3	1	2	1	2	1	2	1	7	0	2	1	2	2
11	02	112	5/23/2017 0:00:00	2	1	2	2	2	2	2	2	2	2	1	1	2	2	4	1	1	2	2	2	1	2	2	2	2	2	4	2	1	2	1	2	0	2	1					2	2
11	03	112	5/23/2017 0:00:00	2	2	2	2	1	2	2	2	2	1	2					1	2	2	2	2	1	2	2	2	1	2	4	2	1	2	1	2	1	2	1					2	2
11	04	112	5/23/2017 0:00:00	2	2	2	2	1	2	2	2	2	2	2					1	2	2	2	2	1	2	2	2	1	2	3	3	2	2	1									2	2
11	01	113	5/23/2017 0:00:00	2	2	6	2	1	2	1	2	1	1	1	2	2	2	4	1	9	2	1	2	1	1	1	1	3	2	5	5	2	2	1									2	2
11	02	113	5/23/2017 0:00:00	2	2	2	2	1	2	1	2	2	2	1	1	2	1	4	1	9	3	1	2	1	1	2	2	1	2	6	3	1	2	1	3	1	2	1					2	2
11	03	113	5/23/2017 0:00:00	2	2	2	2	2	2	1	1	2	1	1	1	2	1	4	1	3	2	1	2	1	1	2	3	1	2	5	3	1	2	1	2	1	2	1					2	1
11	04	113	5/23/2017 0:00:00	2	2	1	2	2	2	1	1	2	1	1	1	2	1	4	1	4	2	2	2	1	1	2	3	1	2	5	5	2	2	1									2	2
11	01	114	5/23/2017 0:00:00	1	1	1	2	1	2	2	2	1	1	1	1	2	1	2	1	5	3	1	2	1	2	2	1	3	2	8	3	0	2	1	3	0	2	1	2	1	2	1	2	2
11	02	114	5/23/2017 0:00:00	2	1	1	2	2	2	1	1	2	2	1	1	2	1	4	1	3	2	1	2	1	2	2	1	1	2	6	3	1	2	2	3	0	2	2					2	2
11	01	115	5/23/2017 0:00:00	2	1	1	2	1	2	1	2	2	2	2					1	4	2	1	2	1	2	2	1	3	2	2	2	1	2	1									2	2
11	02	115	5/23/2017 0:00:00	2	1	2	1	1	2	1	1	1	2	1	1	2	1	2	1	10	2	1	2	1	2	2	1	2	2	7	3	1	2	1	1	0	2	1	3	0	2	1	2	2
11	03	115	5/23/2017 0:00:00	2	4	4	2	2	2	2	1	1	2	1	1	2	1	2	1	10	2	1	2	1	2	2	1	2	2	10	3	1	2	1	3	2	2	1	4	1	2	1	2	2
11	04	115	5/23/2017 0:00:00	2	2	2	2	2	2	1	1	1	2	1	1	2	1	1	1	15	2	1	2	1	2	2	1	3	2	5	3	2	2	1	2	0	2	2					2	2
11	01	116	5/23/2017 0:00:00	2	2	2	2	1	2	1	1	1	2	1	1	1	1	4	1	9	3	1	2	1	2	2	1	3	2	3	3	2	2	1									2	1
11	02	116	5/23/2017 0:00:00	2	2	2	2	1	2	1	2	2	1	1	1	2	1	4	1	11	3	1	2	1	2	2	1	2	2	3	3	2	2	1									2	2
11	03	116	5/23/2017 0:00:00	2	1	1	2	1	2	1	1	1	2	1	1	2	1	4	1	5	3	1	2	1	2	2	1	1	2	4	2	1	2	1	2	0	2	2					2	2
11	04	116	5/23/2017 0:00:00	2	1	1	2	2	2	1	1	1	2	1	1	2	1	1	1	1	3	2	2	1	2	2	1	3	2	6	4	1	2	1	2	0	2	1					1	2
12	01	121	5/24/2017 0:00:00	2	1	2	2	2	2	1	1	2	2	1	1	2	1	2	1	8	2	1	2	1	1	2	1	3	2	9	4	2	2	1	2	0	2	1	3	0	2	1	1	2
12	02	121	5/24/2017 0:00:00	1	2	2	2	1	2	2	2	2	2	1	1	1	1	1	1	6	3	1	2	2	1	2	1	1	2	8	3	1	2	1	2	0	2	1	3	0	1	1	2	1
12	03	121	5/24/2017 0:00:00	2	2	2	2	2	2	1	1	2	2	1	1	1	1	1	1	3	2	2	2	1	1	2	1	3	2	4	3	2	2	1	1	0	2	1					2	2
12	04	121	5/24/2017 0:00:00	2	1	1	2	1	2	2	2	1	1	2					1	7	3	1	2	2	1	2	1	1	2	3	3	1	2	1									2	1
12	05	121	5/24/2017 0:00:00	2	1	1	2	1	2	2	2	2	2	2					1	15	3	1	2	1	1	2	1	1	2	4	2	1	2	1	2	0	2	1					2	1
12	06	121	5/24/2017 0:00:00	2	2	1	1	2	2	2	1	2	2	2					1	7	3	1	2	2	1	2	2	1	2	8	2	1	2	1	2	0	2	1	2	0	2	1	2	2	2	0	2	1
12	07	121	5/24/2017 0:00:00	2	1	1	2	1	2	2	2	2	2	2					1	6	2	1	2	1	1	2	1	1	2	3	3	1	2	1									2	2
12	01	122	5/24/2017 0:00:00	2	2	2	2	1	2	2	2	1	1	2					1	2	3	1	2	1	2	2	2	2	2	4	4	2	2	1									2	2
12	02	122	5/24/2017 0:00:00	2	2	1	2	1	2	2	2	2	2	2					1	4	2	1	2	1	1	2	1	1	2	3	3	1	2	1									2	2
12	03	122	5/24/2017 0:00:00	2	2	1	2	1	3	2	2	1	2	2					1	5	2	1	2	1	1	2	1	1	2	4	4	2	2	1									2	2
12	04	122	5/24/2017 0:00:00	2	1	1	2	2	2	1	1	1	2	2					1	8	3	1	2	1	2	2	1	3	2	3	3	1	2	1									2	2
12	05	122	5/24/2017 0:00:00	2	1	1	2	1	2	2	1	1	2	1	1	2	1	4	1	8	3	1	2	1	1	1	2	1	2	5	3	1	2	1	2	0	2	1					2	1
12	06	122	5/24/2017 0:00:00	2	1	1	2	1	2	1	1	2	3	1	1	2	1	4	1	7	3	2	2	1	2	2	3	3	2	3	3	1	2	1									2	2
12	07	122	5/24/2017 0:00:00	2	2	2	2	1	2	2	2	1	1	2					1	13	3	1	2	1	2	2	1	1	2	4	4	2	2	1									2	2
12	02	123	5/24/2017 0:00:00	2	2	2	2	2	2	2	2	2	2	2					1	15	2	1	2	1	2	2	1	1	2	4	4	2	2	1									2	1
12	03	123	5/24/2017 0:00:00	2	2	2	2	2	2	2	2	2	2	1	2	2	1	4	2				2	1	2	2	1	1	2	8	3	2	2	1	3	0	2	1	2	0	2	1	2	2
12	04	123	5/24/2017 0:00:00	2	1	1	2	1	2	2	2	2	1	1	1	2	1	4	1	7	2	1	2	1	2	2	1	1	2	3	3	1	2	1									2	2
12	05	123	5/24/2017 0:00:00	2	3	1	2	1	2	2	1	1	1	1	1	2	1	4	1	12	3	1	2	1	2	2	1	1	2	6	2	0	2	1	4	1	2	1					2	2
12	06	123	5/24/2017 0:00:00	2	2	2	2	1	2	2	2	2	2	2					1	3	3	1	2	1	2	2	1	1	2	5	3	1	2	1	2	1	2	1					2	1
13	02	131	6/13/2017 0:00:00	2	1	1	2	1	2	2	2	2	2	1	1	2	1	4	1	9	3	1	2	1	2	2	1	1	2	8	3	1	2	1	5	0	2	1					2	2
13	03	131	6/13/2017 0:00:00	2	1	1	2	1	2	2	1	2	1	1	1	2	1	4	1	5	3	1	2	1	2	2	1	1	2	7	2	0	2	1	3	1	2	1	2	0	2	1	2	1
13	04	131	6/13/2017 0:00:00	2	3	1	2	1	2	2	2	2	1	2					1	6	3	1	2	1	2	2	1	1	2	9	2	1	2	1	2	1	2	1	3	1	2	2	2	2	2	0	2	2
13	02	132	6/13/2017 0:00:00	2	1	1	2	1	2	1	1	2	1	2					1	4	3	2	2	1	2	2	2	1	2	3	3	1	2	2									2	2
13	03	132	6/13/2017 0:00:00	2	2	1	2	1	2	1	1	2	2	1	1	2	1	4	1	5	3	1	2	1	2	2	3	3	2	3	3	1	2	1									2	2
13	04	132	6/13/2017 0:00:00	2	1	1	2	1	2	1	1	2	2	2					1	4	3	1	2	1	2	2	2	2	2	2	2	1	2	1									2	2
13	01	133	6/13/2017 0:00:00	2	2	2	2	1	2	2	2	1	1	1	1	1	1	3	1	20	2	1	2	1	2	2	1	1	2	8	2	1	2	1	3	1	2	1	2	0	2	1	2	1	1	0	2	1
13	02	133	6/13/2017 0:00:00	2	2	3	2	1	2	1	1	1	2	1	1	2	2	4	1	15	2	1	2	1	1	2	3	2	2	10	2	1	2	1	3	1	2	1	3	0	2	1	2	1	2	0	2	1
13	03	133	6/13/2017 0:00:00	2	1	3	2	2	1	1	1	1	2	1	1	2	1	4	1	10	2	1	2	1	1	2	1	2	2	9	4	1	2	1	3	0	2	1	2	0	2	1	2	2
13	04	133	6/13/2017 0:00:00	2	1	1	2	1	2	2	2	2	2	1	1	2	1	4	1	3	2	1	2	1	1	2	1	2	2	3	3	1	2	1									2	2
13	01	134	6/13/2017 0:00:00	2	1	1	2	2	2	1	1	2	2	2					1	10	3	1	2	1	1	2	1	1	2	5	2	1	2	1	3	0	2	1					2	1
13	02	134	6/13/2017 0:00:00	2	4	4	2	2	2	2	1	1	2	2					1	5	3	1	2	1	2	2	3	3	2	11	4	2	2	1	3	0	2	1	4	2	2	1	2	1
13	03	134	6/13/2017 0:00:00	2	2	2	2	2	2	2	2	2	2	2					1	5	2	1	2	1	1	1	3	3	2	7	3	0	2	1	4	2	2	1					2	2
13	04	134	6/13/2017 0:00:00	2	2	1	2	1	2	2	2	1	2	1	1	2	1	4	1	7	3	1	2	1	1	2	1	1	2	3	3	2	2	1									2	2
13	01	135	6/13/2017 0:00:00	2	3	3	2	1	2	2	2	1	1	1	1	2	1	4	1	6	3	1	2	1	1	2	3	3	2	7	3	1	2	1	4	2	2	1					2	2
13	02	135	6/13/2017 0:00:00	2	3	3	2	2	2	1	1	2	2	2					1	5	2	1	2	2	1	2	3	3	2	5	5	3	2	1									2	2
13	03	135	6/13/2017 0:00:00	2	2	2	2	2	2	2	2	2	2	2					1	7	3	2	2	1	1	2	3	1	2	7	3	1	2	1	2	1	2	1	2	0	2	1	2	1
13	04	135	6/13/2017 0:00:00	2	2	2	2	2	2	1	2	1	1	1	1	2	1	4	1	10	3	1	2	2	1	2	2	2	2	5	2	1	2	1	3	2	2	1					2	1
14	01	141	5/25/2017 0:00:00	1	2	2	1	1	2	2	2	2	2	2					1	4	2	1	2	1	2	2	1	2	2	6	2	0	2	1	4	2	2	1					2	1
14	02	141	5/25/2017 0:00:00	2	2	4	2	2	1	1	1	1	1	1	1	2	1	2	1	4	2	1	2	1	2	2	3	3	2	4	2	1	2	1	2	1	2	1					1	2
14	03	141	5/25/2017 0:00:00	2	1	2	2	1	2	2	2	2	3	2					1	2	2	1	2	1	2	2	3	3	2	2	2	0	2	1									2	2
14	04	141	5/25/2017 0:00:00	2	1	1	2	1	2	2	2	2	2	2					1	4	2	1	2	1	2	2	3	3	2	4	3	1	2	1	1	0	2	1					2	2
14	01	142	5/25/2017 0:00:00	2	2	2	2	2	2	1	1	2	2	1	1	2	2	2	1	7	2	1	2	1	2	2	2	3	2	6	3	2	2	1	2	0	2	1	1	0	2	1	2	2
14	02	142	5/26/2017 0:00:00	2	2	4	2	2	2	1	1	2	1	1	1	2	1	4	1	5	2	1	2	1	2	2	1	3	2	6	3	1	2	1	3	1	2	1					2	1
14	03	142	5/26/2017 0:00:00	2	2	2	2	2	3	1	1	2	1	1	1	1	1	2	1	5	2	1	2	1	2	2	3	3	2	4	4	2	2	1									2	1
14	04	142	5/26/2017 0:00:00	2	1	1	2	2	1	1	1	2	2	2					1	10	2	1	2	1	2	2	1	3	2	8	2	1	2	1	5	0	2	2	1	0	2	1	2	1
14	01	143	5/26/2017 0:00:00	2	1	1	2	1	2	1	1	2	2	1	1	2	1	4	1	3	3	1	2	1	2	2	1	1	2	3	3	1	2	1									2	2
14	02	143	5/26/2017 0:00:00	2	1	1	2	1	2	1	1	2	2	1	1	2	1	4	1	3	3	1	2	1	2	2	1	1	2	4	2	1	2	1	2	0	2	1					2	2
14	03	143	5/26/2017 0:00:00	2	2	2	2	1	2	1	1	2	2	1	1	2	1	4	1	3	3	1	2	1	1	2	2	2	2	3	3	1	2	1									2	2
14	04	143	5/26/2017 0:00:00	2	1	1	2	2	2	1	1	2	2	1	1	2	1	4	1	3	3	1	2	1	1	2	1	2	2	3	3	1	2	2									2	2
14	01	144	5/26/2017 0:00:00	2	1	1	2	1	2	2	2	2	2	1	1	1	1	1	1	8	3	1	2	1	1	2	1	1	2	6	2	0	2	1	3	1	2	1	1	0	2	2	1	1
14	02	144	5/26/2017 0:00:00	2	2	1	2	2	2	2	1	2	1	2					1	4	2	1	2	1	1	2	1	1	2	6	6	2	2	1									2	2
14	03	144	5/26/2017 0:00:00	2	1	1	2	1	2	2	2	2	2	1	1	1	1	1	1	6	3	1	2	1	1	2	1	1	2	6	3	0	2	1	3	2	2	1					2	2
14	04	144	5/26/2017 0:00:00	2	2	2	2	1	2	2	1	2	2	1	1	1	1	4	1	4	3	1	2	1	2	2	1	1	2	6	3	1	1	1	3	1	1	1					2	1
14	01	145	5/26/2017 0:00:00	2	1	1	2	1	2	2	2	2	2	2					2				2	2	1	2	1	1	2	4	2	1	2	1	2	0	2	1					2	2
14	02	145	5/26/2017 0:00:00	2	2	2	2	1	2	2	2	2	2	1	1	2	1	3	1	2	2	2	2	2	1	2	2	2	2	4	4	2	2	1									2	2
14	03	145	5/26/2017 0:00:00	2	2	2	2	1	2	2	2	2	2	1	1	2	1	3	1	6	2	2	2	1	2	2	1	1	2	4	4	2	2	1									2	2
14	04	145	5/26/2017 0:00:00	2	2	2	2	2	2	2	2	2	1	1	1	2	1	4	1	3	3	1	2	1	2	2	1	1	2	7	4	1	2	1	3	1	2	1					2	2
14	01	146	5/26/2017 0:00:00	2	2	1	2	1	2	2	2	2	1	1	1	2	1	4	1	7	3	1	2	1	2	2	1	1	2	7	3	0	2	1	4	2	2	1					2	1
14	03	146	5/26/2017 0:00:00	2	1	1	2	1	2	2	2	2	2	1	1	2	1	4	1	5	3	1	2	1	2	2	1	1	2	6	3	1	2	1	2	0	2	1	1	0	2	1	2	1
14	04	146	5/26/2017 0:00:00	2	1	1	2	1	2	2	2	1	1	2					1	2	3	1	2	1	2	2	1	1	2	3	3	1	2	1									2	1
15	01	151	6/14/2017 0:00:00	2	1	1	2	2	2	1	1	2	1	1	1	1	1	1	1	15	3	1	2	1	2	2	1	3	2	6	2	1	2	1	4	0	2	1					2	1
15	02	151	6/14/2017 0:00:00	2	1	4	2	2	2	1	1	2	1	1	1	2	1	4	1	6	3	1	2	1	2	2	1	1	2	4	2	0	2	1	2	1	2	1					2	1
15	03	151	6/14/2017 0:00:00	2	1	3	2	1	2	2	2	2	2	1	1	2	1	4	1	6	3	1	2	1	2	2	1	3	2	3	3	1	2	2									2	2
15	04	151	6/14/2017 0:00:00	2	2	4	2	1	1	2	2	2	1	1	1	1	1	1	1	9	3	1	2	1	2	2	1	1	2	9	2	1	2	1	4	0	2	1	3	2	2	1	2	1
15	02	152	6/14/2017 0:00:00	2	2	2	2	1	2	1	1	2	1	1	1	1	1	4	1	2	3	1	2	2	2	2	1	1	2	4	4	2	2	1									2	1
15	03	152	6/14/2017 0:00:00	1	3	2	2	2	2	1	1	2	2	1	1	1	2	4	1	4	2	1	2	2	2	2	1	1	2	5	5	2	2	1									2	2
15	04	152	6/14/2017 0:00:00	2	1	1	2	1	2	1	1	2	2	1	1	2	1	4	1	3	3	2	2	2	2	2	1	1	2	3	3	1	2	1									2	2
15	01	153	6/14/2017 0:00:00	1	3	3	2	2	2	1	1	2	2	1	2	2	1	4	1	10	3	1	2	2	2	2	1	1	2	8	4	2	2	1	3	1	2	1	1	0	2	1	2	2
15	02	153	6/14/2017 0:00:00	2	2	2	1	2	2	2	1	2	2	1	1	2	1	4	1	7	3	2	2	2	2	2	1	1	2	5	5	2	2	1									2	2
15	03	153	6/14/2017 0:00:00	1	2	2	2	2	2	2	1	1	1	2					1	6	3	2	2	2	2	2	1	2	2	9	3	1	2	1	3	1	2	1	3	0	2	1	2	2
15	04	153	6/14/2017 0:00:00	1	2	2	2	1	2	2	1	2	2	2					1	6	3	1	2	2	2	2	1	1	2	5	3	1	2	1	2	0	2	1					2	1
15	01	154	6/14/2017 0:00:00	2	1	1	2	1	2	2	2	2	2	2					1	8	2	1	2	2	2	2	3	1	2	6	3	1	2	1	3	0	2	1					2	2
15	02	154	6/14/2017 0:00:00	2	1	1	2	1	2	2	2	2	2	2					1	8	2	1	2	2	2	2	2	2	2	6	3	1	2	1	3	0	2	1					2	2
15	03	154	6/14/2017 0:00:00	2	2	2	2	1	2	2	2	2	2	2					1	5	2	2	2	2	2	2	3	2	2	6	3	2	2	1	3	0	2	1					2	2
15	04	154	6/14/2017 0:00:00	2	1	1	2	1	2	2	2	2	2	2					1	10	2	1	2	2	2	2	3	1	2	2	2	1	2	1									2	2
15	01	155	6/14/2017 0:00:00	2	1	4	2	2	2	2	1	2	3	2					1	5	2	1	2	1	2	2	1	3	2	3	3	1	2	1									2	2
15	03	155	6/14/2017 0:00:00	1	2	2	2	1	2	2	1	2	3	1	1	2	1	1	1	8	3	1	2	1	2	2	1	2	2	5	2	0	2	2	3	2	2	2					2	2
15	04	155	6/14/2017 0:00:00	1	2	2	2	1	2	2	2	2	1	1	1	1	1	1	1	8	3	1	2	1	2	2	1	3	2	7	3	1	2	1	4	0	2	2					2	1
15	01	156	6/14/2017 0:00:00	2	2	3	2	1	2	2	2	2	1	1	1	1	1	4	1	10	3	1	2	1	2	2	1	1	2	6	4	1	2	1	2	1	2	1					2	1
15	03	156	6/14/2017 0:00:00	2	2	2	2	2	2	2	2	2	1	1	1	2	1	4	1	2	2	1	2	1	2	2	1	1	2	4	2	1	2	1	2	0	2	1					2	2
15	04	156	6/14/2017 0:00:00	2	1	1	2	1	2	2	1	2	2	1	1	2	1	4	1	4	3	1	2	1	2	2	1	1	2	6	2	1	2	3	4	0	2	3					2	2
15	01	157	6/14/2017 0:00:00	2	2	2	2	2	2	2	2	2	1	1	1	1	1	1	1	12	3	1	2	1	2	2	1	1	2	7	2	0	2	1	3	1	2	1	2	1	2	1	2	2
16	01	161	6/1/2017 0:00:00	2	1	1	2	2	2	1	1	2	2	2					1	6	2	1	2	1	2	2	1	1	2	3	3	1	2	1									2	2
16	02	161	6/1/2017 0:00:00	2	2	4	2	2	2	1	1	2	3	2					1	5	2	1	2	1	2	2	1	1	2	4	4	2	2	1									2	2
16	03	161	6/1/2017 0:00:00	2	1	1	2	2	2	1	1	2	1	1	1	1	1	2	1	7	2	1	2	1	2	2	1	1	2	4	3	1	2	1	1	0	2	1					2	2
16	04	161	6/1/2017 0:00:00	2	1	1	2	2	2	1	1	2	3	1	1	1	1	2	1	4	2	1	2	1	2	2	1	1	2	5	3	0	2	1	2	1	2	1					2	2
16	02	162	6/1/2017 0:00:00	2	2	2	2	2	2	2	2	2	2	1	1	1	1	2	1	8	3	1	2	1	2	2	1	1	2	8	3	1	2	1	2	0	2	1	3	1	2	1	2	1
16	03	162	6/1/2017 0:00:00	2	2	2	2	1	2	2	2	2	2	1	1	1	1	2	1	11	3	2	2	1	2	2	1	1	2	6	4	2	2	1	2	0	2	1					2	2
16	04	162	6/1/2017 0:00:00	2	3	3	2	2	2	2	2	2	2	1	1	1	1	1	1	16	3	1	2	1	2	2	1	1	2	6	2	1	1	1	3	2	1	1	1	0	2	1	2	2
16	01	163	6/1/2017 0:00:00	2	1	1	2	1	2	1	1	2	1	1	1	2	1	4	1	4	2	1	1	2	2	2	2	2	2	2	2	1	2	1									2	2
16	02	163	6/1/2017 0:00:00	2	1	1	2	2	2	1	1	2	1	1	1	2	1	4	1	4	2	1	1	2	2	2	2	2	2	3	3	1	2	1									2	2
16	03	163	6/1/2017 0:00:00	2	2	2	2	1	2	1	1	2	1	1	1	2	1	4	1	4	3	1	1	2	2	2	2	2	2	4	2	1	2	1	2	1	2	1					2	2
16	04	163	6/1/2017 0:00:00	2	1	1	2	1	2	1	1	2	2	1	1	1	1	4	1	4	2	1	1	2	2	1	2	2	2	5	3	1	2	1	2	0	2	1					2	2
16	01	164	6/1/2017 0:00:00	2	2	4	2	1	2	2	2	2	1	1	1	2	1	4	1	3	3	1	2	1	2	2	1	1	2	5	3	2	2	1	2	0	2	1					2	2
16	02	164	6/1/2017 0:00:00	2	5	5	2	2	2	2	1	2	1	1	1	2	1	4	1	7	3	1	2	1	2	2	1	1	2	7	3	1	2	3	2	0	2	3	2	0	2	3	2	1
16	03	164	6/1/2017 0:00:00	2	1	2	2	1	2	2	2	2	2	1	1	2	1	4	1	9	3	1	2	1	2	2	1	1	2	5	3	1	2	1	2	0	2	1					2	1
16	04	164	6/1/2017 0:00:00	2	2	2	2	1	2	2	2	2	2	1	1	2	1	4	1	2	2	1	2	1	2	2	1	1	2	4	4	2	2	1									2	2
16	01	165	6/1/2017 0:00:00	2	1	1	2	2	2	1	1	2	1	1	1	2	1	4	1	9	3	1	2	1	2	2	1	3	2	4	3	1	2	1	1	0	2	2					2	1
16	02	165	6/1/2017 0:00:00	2	1	1	2	1	2	2	2	2	3	2					1	6	3	1	2	1	2	2	1	1	2	5	3	1	2	1	2	0	2	1					2	2
16	03	165	6/1/2017 0:00:00	2	1	2	2	1	2	2	2	2	2	2					1	10	3	1	2	1	2	2	1	1	2	7	4	1	2	1	3	0	2	1					2	2
16	04	165	6/1/2017 0:00:00	2	1	1	2	1	2	1	2	2	3	1	2	2	1	4	1	4	2	1	2	1	2	2	1	1	2	3	3	1	2	1									2	2
17	01	171	7/17/2017 0:00:00	2	2	4	2	2	2	1	1	2	2	1	1	2	1	4	1	6	2	1	2	1	2	2	1	1	2	2	2	0	2	1									2	2
17	02	171	7/17/2017 0:00:00	2	1	2	2	2	2	2	2	2	2	1	1	2	1	4	1	10	2	1	2	1	2	2	2	2	2	4	4	1	2	1									2	2
17	03	171	7/17/2017 0:00:00	1	1	2	2	2	2	1	1	2	2	1	1	1	1	3	1	10	2	1	2	1	2	2	1	1	2	6	3	1	2	1	3	0	2	1					2	1
17	04	171	7/17/2017 0:00:00	2	2	3	2	1	2	2	2	2	2	1	1	1	1	4	1	7	2	1	2	1	2	2	1	1	2	4	4	2	2	1									2	2
17	05	171	7/17/2017 0:00:00	2	3	3	2	1	2	2	2	2	3	1	1	2	2	4	1	7	2	1	2	1	2	2	1	1	2	6	3	2	2	1	3	1	2	1					2	2
17	01	172	7/17/2017 0:00:00	2	1	1	2	1	2	2	2	2	1	1	1	2	1	4	1	7	3	1	2	2	2	1	1	3	2	3	3	1	2	1									1	2
17	02	172	7/17/2017 0:00:00	2	3	3	2	1	2	2	1	1	2	1	1	1	1	4	1	7	1	2	2	2	2	1	1	2	2	14	4	2	2	3	2	1	2	1	3	0	2	3	1	2	3	0	2	3	2
17	03	172	7/17/2017 0:00:00	2	3	3	2	2	2	2	1	2	1	1	1	1	1	3	1	15	3	1	2	2	2	1	1	2	2	9	3	2	2	1	3	1	2	3	3	0	2	3	2	2
17	04	172	7/17/2017 0:00:00	2	2	2	2	2	2	2	1	2	2	1	1	1	1	3	1	17	3	1	2	2	2	1	1	2	2	7	3	1	2	1	2	1	2	1	2	0	2	2	2	2
17	01	173	7/17/2017 0:00:00	2	1	1	2	1	2	2	2	2	1	1	1	1	1	4	1	19	3	1	2	1	1	1	2	1	2	7	3	1	2	1	4	0	2	1					2	2
17	03	173	7/17/2017 0:00:00	2	1	1	2	1	2	2	2	2	1	1	1	1	1	3	1	9	2	1	2	1	1	1	1	2	2	3	3	1	2	1									2	2
17	04	173	7/17/2017 0:00:00	2	2	2	2	1	2	2	2	2	1	1	1	1	1	3	1	12	3	1	2	1	1	1	1	1	2	4	4	2	2	1									2	2
17	05	173	7/17/2017 0:00:00	2	1	1	2	1	2	2	2	2	1	1	1	2	1	4	1	4	3	1	2	1	1	1	1	1	2	3	3	1	2	1									2	2
17	01	174	7/17/2017 0:00:00	2	1	2	2	2	2	2	2	2	1	2					1	8	2	1	2	1	2	2	1	3	2	3	3	1	2	1									2	1
17	02	174	7/17/2017 0:00:00	1	2	2	2	2	2	1	1	2	1	1	1	2	1	4	1	13	3	1	2	1	2	2	3	3	2	4	2	1	2	2	2	0	2	1					2	1
17	03	174	7/17/2017 0:00:00	2	2	3	2	1	2	2	2	2	1	1	1	2	1	4	1	6	3	1	2	1	2	2	1	3	2	4	4	3	2	1									2	2
17	04	174	7/17/2017 0:00:00	2	3	3	2	1	2	2	2	2	1	1	1	2	1	4	1	7	2	1	2	1	2	2	1	3	2	4	4	3	2	1									2	1
17	05	174	7/17/2017 0:00:00	2	3	3	2	1	2	2	2	2	2	1	1	2	1	4	1	5	2	1	2	1	2	2	1	3	2	5	5	3	2	1									2	2
19	01	191	7/17/2017 0:00:00	2	1	2	2	2	2	1	1	1	2	1	1	2	1	4	1	20	3	1	2	1	2	2	1	1	2	6	3	1	2	1	3	0	2	1					2	1
19	02	191	7/17/2017 0:00:00	2	1	1	2	1	2	2	2	2	2	1	1	2	2	4	1	3	2	1	2	2	2	1	1	3	2	7	3	1	2	1	4	0	2	2					2	2
19	03	191	7/17/2017 0:00:00	2	1	1	2	1	2	2	2	2	2	1	1	2	1	4	1	11	3	1	2	1	2	2	1	1	2	3	3	1	2	1									2	2
19	04	191	7/17/2017 0:00:00	2	1	2	2	1	2	2	2	2	2	1	1	2	1	4	1	8	3	1	2	2	2	1	1	3	2	9	2	0	2	1	2	0	2	1	1	0	2	1	2	2	1	0	2	1	2
19	05	191	7/17/2017 0:00:00	2	1	1	2	1	2	2	2	1	1	2					1	7	2	1	2	2	2	1	1	3	2	5	3	1	2	1	2	0	2	1					2	2
19	01	192	7/17/2017 0:00:00	2	1	1	2	1	2	2	2	1	1	1	1	1	1	2	1	5	2	1	2	1	2	1	1	1	1	3	3	1	2	1									2	1
19	02	192	7/17/2017 0:00:00	2	1	1	2	1	2	2	2	2	2	1	1	2	2	4	1	6	2	1	2	1	2	2	1	1	2	5	2	1	2	2	3	0	2	2					2	2
19	03	192	7/17/2017 0:00:00	2	1	1	2	1	2	2	2	2	2	1	1	2	1	4	1	8	2	1	2	1	2	2	1	1	2	6	2	0	2	2	3	1	2	2	1	0	2	2	2	2
19	04	192	7/17/2017 0:00:00	2	1	1	2	2	2	1	1	2	2	1	1	2	1	3	1	9	2	1	2	1	2	2	1	1	2	5	3	1	2	1	2	0	2	1					2	2
19	05	192	7/17/2017 0:00:00	2	2	2	2	1	2	2	2	1	1	1	1	1	1	4	1	10	2	1	2	1	2	1	1	1	2	8	7	2	2	1	1	0	2	1					2	2
19	01	193	7/17/2017 0:00:00	1	1	1	2	1	2	1	1	2	2	1	1	1	1	4	1	6	3	1	2	1	2	2	2	1	2	5	3	1	2	1	2	0	2	1					2	1
19	02	193	7/17/2017 0:00:00	2	5	5	2	1	2	1	1	2	1	1	1	2	1	4	1	6	3	1	2	1	2	2	1	1	2	10	4	2	2	1	6	1	2	1					2	2
19	03	193	7/17/2017 0:00:00	2	1	1	2	1	2	1	1	2	2	1	1	1	1	4	1	6	3	1	2	1	2	2	2	1	2	4	2	0	2	3	2	1	2	1					2	2
19	04	193	7/17/2017 0:00:00	2	4	3	2	1	2	1	1	2	2	1	1	1	1	4	1	6	3	1	2	1	2	2	1	2	2	9	3	2	2	1	6	1	2	1					2	1
19	05	193	7/17/2017 0:00:00	2	1	1	2	1	2	1	1	2	2	1	1	2	1	4	1	10	1	1	2	1	2	2	2	2	2	3	3	1	2	1									2	2
19	01	194	7/17/2017 0:00:00	2	1	1	2	2	2	2	2	2	2	1	1	2	1	4	1	5	3	1	2	1	1	1	2	3	2	5	3	1	2	1	2	0	2	1					2	1
19	02	194	7/17/2017 0:00:00	2	1	1	2	1	2	2	2	2	2	1	1	2	1	4	1	7	3	1	2	1	1	1	1	2	2	4	4	2	2	1									2	2
19	03	194	7/17/2017 0:00:00	2	1	1	2	1	2	2	2	2	2	1	1	1	1	3	1	15	3	1	2	1	1	1	2	2	2	5	2	1	2	1	3	0	2	1					1	1
19	04	194	7/17/2017 0:00:00	2	1	1	2	1	2	2	2	2	1	1	1	2	1	4	1	11	2	1	2	1	1	1	1	2	2	3	3	1	2	1									2	2
19	05	194	7/17/2017 0:00:00	2	2	2	2	1	2	2	2	2	1	1	1	2	1	4	1	13	2	1	2	1	1	1	1	2	2	4	4	2	2	1									2	2
20	01	201	6/9/2017 0:00:00	2	1	1	2	2	2	2	2	2	2	1	1	2	1	3	1	10	3	1	2	1	1	2	1	1	2	6	3	1	2	1	3	0	2	1					2	2
20	02	201	6/9/2017 0:00:00	2	1	1	2	1	2	2	2	2	2	1	1	2	1	3	1	5	2	1	2	2	1	2	1	1	2	5	4	1	2	3	1	0	2	3					2	1
20	03	201	6/9/2017 0:00:00	2	2	2	2	1	2	2	2	2	2	2					1	5	2	1	2	1	1	2	1	1	2	4	4	2	2	1									2	2
20	05	201	6/9/2017 0:00:00	2	2	2	2	1	2	2	2	2	2	1	1	2	1	4	1	5	3	1	2	1	1	2	2	1	2	7	4	2	2	1	3	2	2	1					2	1
20	06	201	6/9/2017 0:00:00	2	2	2	2	2	2	2	1	2	2	1	2	2	1	4	1	10	3	1	2	2	1	2	1	1	2	4	4	2	2	1									2	2
20	07	201	6/9/2017 0:00:00	2	2	2	2	1	2	2	2	2	1	1	1	1	1	3	1	10	3	1	2	1	2	2	1	1	2	9	3	1	2	1	4	1	2	1	2	0	2	1	2	2
20	01	202	6/12/2017 0:00:00	2	1	1	2	1	2	2	2	1	3	1	1	2	1	4	1	6	3	1	2	1	1	2	1	3	2	5	5	1	1	1									2	2
20	02	202	6/12/2017 0:00:00	1	2	2	2	1	2	1	2	2	2	1	1	1	1	3	1	4	3	1	2	1	2	2	2	3	2	2	2	1	2	1									2	2
20	03	202	6/12/2017 0:00:00	2	1	1	2	1	2	2	1	2	2	1	1	2	1	4	1	4	3	1	2	1	2	2	1	3	2	7	3	1	2	1	3	0	1	1	1	0	2	2	2	2
20	04	202	6/12/2017 0:00:00	1	1	1	2	1	2	1	1	2	2	1	1	2	1	4	1	5	2	2	2	1	2	2	2	1	2	6	3	1	2	1	3	0	2	1					2	2
20	05	202	6/12/2017 0:00:00	2	1	1	2	1	2	1	1	1	2	2					1	10	2	1	2	1	2	2	1	2	2	3	3	1	2	1									2	1
20	06	202	6/12/2017 0:00:00	2	2	1	2	1	2	2	2	2	2	1	1	1	1	4	1	4	3	1	2	1	1	2	1	2	2	6	3	1	2	1	3	1	2	1					2	2
20	01	203	6/12/2017 0:00:00	2	1	1	2	2	2	1	2	2	2	1	1	2	2	4	1	5	2	1	2	2	1	1	3	3	2	3	3	1	2	1									2	2
20	02	203	6/12/2017 0:00:00	2	2	2	2	2	2	1	1	2	2	1	1	2	2	4	1	8	2	1	2	2	1	1	3	3	2	3	3	1	2	1									2	2
20	03	203	6/12/2017 0:00:00	2	1	1	2	2	2	1	1	2	2	1	1	1	1	4	1	5	2	1	2	2	1	2	2	3	2	3	3	1	2	1									2	2
20	04	203	6/12/2017 0:00:00	2	1	1	2	2	2	1	2	2	2	1	1	2	2	4	1	3	2	1	2	2	1	2	3	3	2	5	2	1	2	1	3	0	2	1					2	2
20	05	203	6/12/2017 0:00:00	2	2	2	2	2	2	1	2	1	2	1	1	2	2	4	1	8	2	1	2	2	1	2	2	3	2	5	3	1	2	1	2	1	2	1					2	2
20	06	203	6/12/2017 0:00:00	2	2	2	2	2	2	1	1	1	2	1	1	2	2	4	1	7	2	1	2	2	1	2	3	3	2	5	3	1	2	1	2	1	2	1					2	2
21	01	211	7/17/2017 0:00:00	2	3	4	2	2	2	1	1	1	2	1	1	2	2	4	1	2	2	1	2	1	2	2	1	2	2	9	6	3	2	1	3	0	2	1					2	2
21	02	211	7/17/2017 0:00:00	2	1	1	2	1	2	2	2	2	2	1	1	1	1	4	1	6	3	1	2	1	2	2	2	3	2	4	2	1	2	1	2	0	2	2					2	2
21	03	211	7/17/2017 0:00:00	2	3	3	2	2	2	1	1	2	1	1	1	2	1	4	1	6	2	1	2	1	2	2	1	2	2	3	3	2	2	1									2	2
21	04	211	7/17/2017 0:00:00	2	2	2	2	2	1	2	1	2	2	2					1	2	2	1	2	1	2	2	1	3	2	4	4	2	2	1									2	2
21	05	211	7/17/2017 0:00:00	2	1	2	2	2	2	1	1	2	1	2					1	2	2	1	2	1	2	2	2	2	2	3	3	1	2	1									2	2
21	07	211	7/17/2017 0:00:00	2	1	2	2	1	2	1	1	1	1	1	1	2	1	4	1	6	2	1	2	1	2	2	1	2	2	5	4	1	2	1	1	0	2	1					2	1
21	01	212	7/17/2017 0:00:00	2	1	1	2	2	2	1	1	1	1	1	1	1	1	3	1	11	3	1	2	1	2	2	1	1	2	5	3	1	2	1	2	0	2	1					2	2
21	02	212	7/17/2017 0:00:00	2	2	2	2	1	2	2	2	1	1	1	1	1	1	1	1	10	2	1	2	1	2	2	1	1	2	4	4	2	2	1									2	2
21	03	212	7/17/2017 0:00:00	2	2	2	2	2	2	1	1	1	1	1	1	2	1	4	1	6	2	2	2	1	2	2	1	1	2	5	5	2	2	1									2	2
21	04	212	7/17/2017 0:00:00	2	1	1	2	2	2	1	1	1	2	1	1	2	1	3	1	6	3	1	2	2	2	2	1	1	2	5	2	0	2	1	3	1	2	1					2	2
21	05	212	7/17/2017 0:00:00	2	1	1	2	2	2	1	1	2	2	1	1	1	1	3	1	6	3	1	2	2	2	2	1	1	2	5	5	2	2	1									2	2
21	06	212	7/17/2017 0:00:00	1	2	2	2	2	2	1	1	1	1	1	1	1	1	4	1	9	3	1	2	2	2	2	1	1	2	5	3	2	2	1	2	0	2	1					2	2
21	07	212	7/17/2017 0:00:00	2	2	1	2	2	2	1	1	1	1	1	1	1	1	3	1	6	3	1	2	2	2	2	1	1	2	8	3	1	2	1	2	0	2	1	3	1	2	1	2	2
21	01	213	7/17/2017 0:00:00	2	1	1	2	1	2	2	2	2	1	1	1	2	1	3	1	7	2	1	2	1	2	1	1	1	2	3	3	1	2	1									2	2
21	03	213	7/17/2017 0:00:00	2	1	1	2	1	2	2	2	2	2	1	1	2	1	1	1	14	3	1	2	1	2	1	3	2	2	6	4	1	2	1	2	0	2	1					2	1
21	04	213	7/17/2017 0:00:00	2	1	1	2	1	2	2	2	2	2	1	1	1	1	1	1	8	3	1	2	1	2	1	2	3	2	6	3	1	2	1	3	0	2	1					2	1
21	05	213	7/17/2017 0:00:00	2	2	2	2	1	2	2	2	2	2	1	1	2	1	4	1	1	3	1	2	1	2	1	1	2	2	6	4	2	2	2	2	0	2	2					2	2
21	06	213	7/17/2017 0:00:00	2	1	1	2	1	2	2	2	2	3	1	1	1	1	4	1	5	2	1	2	1	2	1	1	3	2	3	3	1	2	1									2	2
22	01	221	7/12/2017 0:00:00	2	1	1	2	1	2	2	2	2	2	1	1	2	1	4	1	7	2	1	2	1	2	2	1	1	2	7	2	0	2	1	3	1	2	1	2	0	2	1	2	1
22	02	221	7/12/2017 0:00:00	2	2	2	2	2	2	2	1	1	1	1	1	1	1	4	1	6	2	1	2	1	2	2	1	1	2	3	3	1	2	1									2	2
22	03	221	7/12/2017 0:00:00	2	1	1	2	2	2	1	1	1	1	1	1	1	1	1	1	12	3	1	2	1	2	2	1	1	2	6	3	1	2	1	3	0	2	1					2	1
22	04	221	7/12/2017 0:00:00	2	1	2	2	2	2	1	1	1	3	1	1	1	1	1	1	3	2	1	2	1	2	2	1	1	2	4	2	1	2	1	2	0	2	1					2	2
22	05	221	7/12/2017 0:00:00	2	2	2	2	1	2	1	1	2	2	1	1	2	1	4	1	12	2	1	2	1	2	2	1	1	2	3	3	1	2	1									2	2
22	06	221	7/12/2017 0:00:00	2	2	2	2	1	2	1	1	1	1	1	1	1	1	1	1	8	2	1	2	1	2	2	1	1	2	4	3	2	2	1	1	0	2	1					2	2
22	07	221	7/12/2017 0:00:00	2	1	1	2	2	2	1	1	2	2	1	1	2	1	4	1	3	2	1	2	1	2	2	1	1	2	6	3	1	2	1	1	0	2	1	2	0	2	1	2	2
22	01	222	7/12/2017 0:00:00	2	1	1	2	1	2	2	2	2	2	1	1	2	1	4	1	10	2	1	2	1	2	2	1	3	2	7	2	1	2	1	2	0	2	1	1	0	2	1	2	2	2	0	2	1
22	02	222	7/12/2017 0:00:00	1	1	1	2	2	2	1	2	1	2	1	1	1	1	2	1	10	2	1	2	1	2	2	1	2	2	4	2	1	2	1	2	0	2	1					1	1
22	03	222	7/12/2017 0:00:00	2	2	3	2	1	2	2	2	1	1	1	1	1	1	4	1	11	3	1	2	1	2	2	1	1	2	9	4	2	2	1	3	1	2	1	2	0	2	1	2	2
22	04	222	7/12/2017 0:00:00	2	1	1	2	1	2	2	2	1	2	1	1	1	1	2	1	5	2	1	2	1	2	2	1	2	2	5	2	1	2	1	2	0	2	1	1	0	2	1	1	1
22	06	222	7/12/2017 0:00:00	2	1	1	2	1	2	2	2	1	2	1	1	1	1	4	1	10	2	1	2	1	2	2	1	1	2	5	4	1	2	1	1	0	2	1					1	1
22	07	222	7/12/2017 0:00:00	2	1	1	2	1	2	2	2	1	1	1	1	2	1	1	1	12	3	1	2	1	2	2	1	2	2	3	3	1	2	1									2	2
22	01	223	7/12/2017 0:00:00	2	1	1	2	1	2	1	1	2	2	1	1	2	1	4	1	6	2	1	2	2	2	2	1	1	2	5	3	1	2	1	2	0	2	1					2	2
22	02	223	7/12/2017 0:00:00	2	1	1	2	1	2	1	1	2	2	1	1	1	1	4	1	8	2	1	2	2	2	2	1	1	2	3	3	1	2	1									2	2
22	03	223	7/12/2017 0:00:00	2	2	2	2	2	2	1	1	2	2	2					1	4	2	1	2	2	2	2	1	1	2	7	2	1	2	1	3	1	2	1	2	0	2	1	2	2
22	04	223	7/12/2017 0:00:00	2	1	1	2	2	2	1	1	2	2	2					1	4	2	1	2	2	2	2	1	1	2	3	3	1	2	1									2	2
22	05	223	7/12/2017 0:00:00	2	3	2	2	2	2	1	1	2	1	1	1	1	1	1	1	8	2	1	2	2	2	2	1	1	2	2	2	1	2	2									2	2
22	06	223	7/12/2017 0:00:00	2	2	2	2	2	2	1	1	1	1	1	1	2	2	4	1	6	3	1	2	2	2	2	1	1	2	9	4	2	2	1	3	0	2	1	2	0	2	1	2	1
23	01	231	7/12/2017 0:00:00	2	2	2	2	1	2	2	2	2	2	1	1	2	1	1	1	10	2	1	2	1	2	2	1	2	2	5	4	2	2	1	1	0	2	1					2	2
23	02	231	7/12/2017 0:00:00	2	1	1	2	1	2	2	2	1	1	1	1	2	1	1	1	7	3	1	2	1	2	2	1	2	2	3	3	1	2	1									2	2
23	03	231	7/12/2017 0:00:00	2	1	1	2	1	2	2	2	2	1	1	1	2	1	1	1	20	3	1	2	1	2	2	1	1	2	6	3	1	2	1	3	0	2	1					2	1
23	04	231	7/12/2017 0:00:00	2	1	2	2	1	2	2	2	1	1	1	1	2	1	1	1	20	2	1	2	1	2	2	1	1	2	8	3	2	2	1	2	0	2	1	3	0	2	1	2	2
23	05	231	7/12/2017 0:00:00	2	1	1	2	1	2	2	2	2	1	1	1	2	1	1	1	20	3	1	2	1	2	2	1	1	2	6	3	1	2	1	2	0	2	1	1	0	2	1	2	2
23	06	231	7/12/2017 0:00:00	2	1	3	2	2	2	1	1	1	1	1	1	1	1	4	1	5	2	1	2	1	2	2	1	1	2	3	3	1	2	1									2	2
23	07	231	7/12/2017 0:00:00	2	2	2	2	1	2	2	2	2	2	1	1	1	1	1	1	20	3	1	2	1	2	2	1	3	2	8	3	1	2	1	2	1	2	1	2	0	2	1	2	2	1	0	2	1
23	01	232	7/12/2017 0:00:00	2	1	1	2	1	2	2	2	1	2	1	1	1	1	1	1	20	3	1	2	1	2	2	1	2	2	6	2	1	2	3	2	0	2	3	2	0	2	3	2	1
23	02	232	7/12/2017 0:00:00	2	2	2	2	1	2	2	2	2	1	1	1	1	1	4	1	10	3	1	2	1	2	2	1	3	2	6	3	1	2	3	2	1	2	3	1	0	2	3	2	2
23	03	232	7/12/2017 0:00:00	2	1	1	2	2	2	1	1	2	3	1	1	2	1	4	1	2	2	1	2	1	2	2	1	3	2	4	3	1	2	2	1	0	2	1					2	2
23	04	232	7/12/2017 0:00:00	2	1	1	2	1	1	1	1	2	2	1	1	1	1	1	1	6	3	1	2	1	2	2	1	1	2	4	2	1	2	1	2	0	2	1					2	2
23	05	232	7/12/2017 0:00:00	2	3	2	2	1	2	1	1	1	2	1	1	2	1	1	1	7	3	1	2	1	2	2	1	1	2	3	3	0	2	3									2	2
23	06	232	7/12/2017 0:00:00	2	1	1	2	1	2	1	1	1	1	1	1	1	1	1	1	6	3	1	2	1	2	2	1	3	2	2	2	1	2	1									2	2
23	07	232	7/12/2017 0:00:00	2	2	2	2	1	2	1	1	2	2	1	1	1	1	4	1	11	3	2	2	1	2	2	1	1	2	6	3	0	2	1	3	2	2	1					2	2
23	01	233	7/12/2017 0:00:00	1	2	2	2	2	2	2	2	1	2	1	1	1	1	4	1	1	2	1	2	1	2	2	3	1	2	6	3	1	2	1	3	1	2	2					2	2
23	02	233	7/12/2017 0:00:00	2	1	1	2	1	2	2	2	1	1	1	1	1	1	4	1	4	2	1	2	1	2	1	2	2	2	3	3	1	2	1									2	2
23	04	233	7/12/2017 0:00:00	2	2	1	2	2	2	2	2	1	2	1	1	1	1	1	1	20	3	1	2	1	2	2	1	3	2	3	3	1	2	1									2	1
23	05	233	7/12/2017 0:00:00	2	3	5	2	2	2	1	1	2	2	2					1	5	2	1	2	1	2	2	1	2	2	5	3	1	2	1	2	0	2	2					2	2
23	06	233	7/12/2017 0:00:00	2	2	2	2	1	2	2	2	1	1	1	1	1	1	4	1	5	2	1	2	1	2	2	1	3	2	6	4	2	2	1	2	2	2	1					2	2
24	01	241	7/10/2017 0:00:00	1	3	5	2	2	2	1	1	2	2	1	1	1	1	2	1	12	2	1	2	2	2	2	1	1	2	4	2	0	2	1	2	2	2	1					2	1
24	02	241	7/10/2017 0:00:00	2	3	4	2	2	2	1	1	2	2	1	1	2	1	4	1	7	2	1	2	1	2	1	1	1	2	14	5	1	2	2	3	1	2	2	4	1	2	2	2	2	2	0	2	2
24	03	241	7/10/2017 0:00:00	2	1	2	2	1	2	2	1	2	1	2					1	4	2	1	2	2	2	1	1	1	2	5	5	1	2	1									2	2
24	04	241	7/10/2017 0:00:00	2	1	2	2	2	2	1	1	1	1	1	1	1	1	2	1	10	2	1	2	2	2	1	1	1	2	4	2	1	2	1	2	0	2	1					1	1
24	01	242	7/10/2017 0:00:00	2	4	4	2	2	2	1	1	1	2	1	1	1	1	1	1	7	3	1	2	2	2	2	1	1	2	7	1	0	2	1	3	1	2	1	3	0	2	3	1	1
24	02	242	7/10/2017 0:00:00	2	1	1	2	2	2	1	1	1	2	1	1	1	1	1	1	7	3	1	2	2	2	2	1	1	2	3	3	1	2	1									2	1
24	03	242	7/10/2017 0:00:00	2	1	1	2	1	2	1	1	1	2	1	1	2	1	1	1	7	3	1	2	2	2	1	1	1	2	3	3	1	2	1									1	2
24	04	242	7/10/2017 0:00:00	2	1	1	2	2	2	1	1	2	2	1	1	1	1	4	1	7	3	1	2	2	2	1	1	1	2	3	3	1	2	1									2	2
24	01	243	7/10/2017 0:00:00	2	2	2	2	1	2	2	2	2	2	1	1	2	1	1	1	12	3	2	2	2	1	1	3	1	2	6	3	2	2	1	3	0	2	1					2	2
24	02	243	7/10/2017 0:00:00	2	1	1	2	1	2	2	2	2	2	1	1	2	1	4	1	13	3	2	2	2	1	1	1	3	2	7	4	1	2	1	2	0	2	1	1	0	2	1	2	2
24	03	243	7/10/2017 0:00:00	2	1	1	2	1	2	2	2	1	1	1	1	2	1	1	1	20	3	1	2	2	2	1	1	3	2	3	3	1	2	1									1	1
24	04	243	7/10/2017 0:00:00	2	1	1	2	1	2	2	2	2	2	2					1	19	3	1	2	2	2	1	1	1	2	3	3	1	2	3									2	2
24	01	244	7/10/2017 0:00:00	2	1	1	2	1	2	2	2	1	2	1	1	1	1	4	1	12	2	1	2	2	2	1	3	1	2	6	3	1	2	1	3	0	2	1					2	2
24	02	244	7/10/2017 0:00:00	2	1	1	2	1	2	2	2	2	2	1	1	1	1	1	1	10	3	1	2	2	2	1	3	2	2	7	2	0	2	1	2	0	2	1	3	1	2	1	2	1
24	03	244	7/10/2017 0:00:00	2	3	3	2	1	2	2	2	2	2	1	1	2	1	4	1	9	2	1	2	2	2	1	2	1	2	8	3	1	2	1	3	1	2	2	2	1	2	2	2	2
24	04	244	7/10/2017 0:00:00	2	2	1	2	1	2	2	2	1	1	1	2	2	1	4	1	10	3	1	2	2	2	2	1	3	2	10	3	0	2	1	2	0	2	1	5	2	2	1	2	1
24	01	245	7/10/2017 0:00:00	2	1	1	2	2	2	1	1	2	2	1	1	1	1	4	1	8	3	1	2	1	2	2	1	1	2	4	3	1	2	1	1	0	2	1					1	2
24	02	245	7/10/2017 0:00:00	2	2	2	2	1	2	2	2	1	1	1	1	1	1	1	1	15	2	1	2	1	2	2	1	1	2	7	2	0	2	1	3	2	2	1	2	0	2	2	2	2
24	03	245	7/10/2017 0:00:00	2	1	2	2	1	2	1	1	2	2	1	1	1	1	4	1	5	2	1	2	1	2	2	1	2	2	2	2	0	2	1									2	2
24	04	245	7/10/2017 0:00:00	2	1	1	2	1	2	1	1	2	1	1	1	1	1	2	1	11	3	1	2	1	2	2	1	1	2	6	3	1	2	1	1	0	2	2	2	0	2	1	2	2
25	01	251	7/7/2017 0:00:00	2	1	3	2	1	2	1	1	2	1	1	1	1	1	1	1	6	3	1	2	1	2	2	1	1	2	3	3	1	2	1									2	1
25	02	251	7/7/2017 0:00:00	2	2	2	2	1	2	2	2	2	1	1	1	2	1	4	1	5	3	1	2	1	2	2	1	1	2	4	4	2	2	1									2	1
25	03	251	7/7/2017 0:00:00	2	1	1	2	1	2	1	1	2	1	1	1	1	1	4	1	6	2	1	2	1	2	2	1	1	2	3	3	1	2	1									2	1
25	04	251	7/7/2017 0:00:00	2	1	1	2	1	2	2	2	1	2	1	1	2	1	4	1	10	3	1	2	1	2	2	1	1	2	4	3	1	2	1	1	0	2	1					2	1
25	05	251	7/7/2017 0:00:00	2	1	1	2	1	2	1	1	2	1	1	1	1	1	1	1	8	3	1	2	1	2	2	1	1	2	3	3	1	2	1									2	2
25	01	252	7/7/2017 0:00:00	1	2	2	1	1	2	1	1	1	2	1	1	1	2	4	1	10	2	1	2	1	2	2	1	1	2	6	4	2	2	2	2	0	2	1					2	2
25	02	252	7/7/2017 0:00:00	2	1	1	2	1	2	2	2	1	1	1	1	1	1	2	1	10	2	1	2	1	2	2	1	1	2	4	3	1	2	1	1	0	2	1					2	1
25	03	252	7/7/2017 0:00:00	2	1	1	2	1	2	2	2	1	2	1	1	1	1	2	1	6	2	1	2	1	2	2	1	1	2	3	3	1	2	1									1	1
25	04	252	7/7/2017 0:00:00	2	1	1	2	2	2	1	1	1	1	1	1	2	1	4	1	5	2	1	2	1	2	2	1	1	1	4	3	1	2	1	1	0	2	1					2	2
25	05	252	7/7/2017 0:00:00	2	1	1	2	1	2	1	1	1	2	1	1	1	1	2	1	6	2	1	2	1	2	2	1	1	1	7	3	1	2	1	3	0	2	1	1	0	2	1	1	2
25	01	253	7/7/2017 0:00:00	2	1	1	2	1	2	2	2	2	2	1	1	1	1	4	1	8	3	1	2	1	2	2	1	3	2	5	3	1	2	1	2	0	2	1					2	2
25	02	253	7/7/2017 0:00:00	2	2	2	2	1	2	2	1	2	1	2					1	10	3	1	2	1	2	2	1	1	2	3	3	1	2	3									2	2
25	03	253	7/7/2017 0:00:00	2	2	2	2	1	2	2	2	2	2	1	1	1	1	4	1	5	2	1	2	1	2	2	1	1	2	5	2	1	2	1	3	1	2	1					2	2
25	04	253	7/7/2017 0:00:00	2	2	2	2	1	2	2	2	1	1	2					1	12	2	1	2	1	2	2	1	3	2	4	4	2	2	3									2	2
25	05	253	7/7/2017 0:00:00	2	1	1	2	1	2	2	2	1	1	1	1	1	1	1	1	7	3	1	2	1	2	2	1	3	2	5	3	1	2	3	2	0	2	3					1	2
25	01	254	7/7/2017 0:00:00	2	2	2	2	1	2	2	2	2	1	1	1	2	1	4	1	7	2	1	2	1	2	2	1	1	2	5	3	1	2	1	2	1	2	1					2	2
25	03	254	7/7/2017 0:00:00	2	2	2	2	2	2	1	1	1	1	1	1	1	1	1	1	9	3	1	2	1	2	2	1	3	2	7	3	1	2	1	2	1	2	1	2	0	2	1	1	1
25	04	254	7/7/2017 0:00:00	2	1	1	2	1	2	2	2	1	1	1	1	1	1	1	1	14	3	1	2	1	2	2	1	1	2	5	2	1	2	1	3	0	2	1					1	2
25	05	254	7/7/2017 0:00:00	2	1	3	2	1	2	2	2	2	2	2					1	5	2	2	2	1	2	2	1	3	2	4	3	1	2	1	1	0	2	1					2	2
26	01	261	7/7/2017 0:00:00	2	1	1	2	1	2	2	2	2	2	1	1	2	1	4	1	7	3	1	2	1	2	2	1	1	2	4	4	1	2	1									2	1
26	02	261	7/7/2017 0:00:00	2	1	1	2	2	2	2	2	2	1	1	1	2	1	4	1	10	3	1	2	1	2	2	2	1	2	7	3	1	2	1	2	0	2	1	2	0	2	1	2	1
26	03	261	7/7/2017 0:00:00	2	2	2	2	1	2	2	2	2	1	1	1	2	1	4	1	6	3	1	2	1	2	2	1	1	2	4	3	1	2	1	1	1	2	1					2	1
26	04	261	7/7/2017 0:00:00	2	2	2	2	1	2	2	2	2	2	1	1	2	1	4	1	5	3	1	2	1	2	2	1	1	2	5	3	1	2	1	2	1	2	1					2	2
26	05	261	7/7/2017 0:00:00	2	2	2	2	1	2	2	2	1	2	1	1	2	1	1	1	6	3	1	2	1	2	2	1	1	2	10	3	1	2	1	3	1	2	1	2	0	2	1	2	2	2	0	2	1
26	01	262	7/7/2017 0:00:00	2	1	1	2	1	2	1	1	1	1	2					1	5	2	1	2	2	2	2	1	1	2	3	3	1	2	1									2	2
26	02	262	7/7/2017 0:00:00	2	1	1	2	1	2	1	1	2	2	1	1	1	1	4	1	6	2	1	2	2	2	2	1	1	2	3	3	1	2	1									2	2
26	04	262	7/7/2017 0:00:00	1	3	3	2	2	2	1	1	2	2	1	1	1	1	4	1	4	2	1	2	2	2	2	1	1	2	6	5	3	2	1	1	0	2	2					2	2
26	05	262	7/7/2017 0:00:00	2	1	1	2	1	2	1	1	2	1	1	1	1	1	4	1	6	3	1	2	2	2	2	1	1	2	5	3	1	2	1	2	0	2	1					2	2
26	01	263	7/7/2017 0:00:00	2	3	4	2	1	2	2	2	2	1	1	1	1	1	4	1	10	2	1	2	2	2	2	1	1	2	8	3	1	2	1	2	2	2	1	3	2	2	1	2	1
26	02	263	7/7/2017 0:00:00	2	1	1	2	2	2	1	1	2	1	1	1	1	1	4	1	7	2	1	2	2	2	2	1	1	2	5	5	1	2	1									2	1
26	03	263	7/7/2017 0:00:00	2	2	1	2	1	2	1	1	2	2	1	1	1	1	4	1	6	2	1	2	2	2	2	1	1	2	5	4	2	2	1	1	0	2	1					2	1
26	04	263	7/7/2017 0:00:00	2	2	1	2	1	2	1	1	2	1	1	1	2	1	4	1	7	2	1	2	2	2	2	1	1	2	6	3	1	2	1	3	1	2	2					2	2
26	05	263	7/7/2017 0:00:00	2	3	3	2	1	2	2	2	1	1	1	1	1	1	4	1	11	2	1	2	2	2	2	1	1	2	7	4	2	2	1	3	1	2	1					2	2
26	01	264	7/7/2017 0:00:00	2	2	2	2	2	2	2	1	1	2	1	1	2	1	4	1	5	2	1	2	1	2	2	1	1	2	4	3	2	2	1	1	0	2	1					2	2
26	02	264	7/7/2017 0:00:00	2	1	1	2	2	1	1	2	2	2	1	1	2	1	4	1	6	3	1	2	1	2	2	1	1	2	4	4	1	2	1									2	2
26	03	264	7/7/2017 0:00:00	2	1	1	2	2	2	2	1	2	2	1	1	1	1	4	1	8	3	1	2	1	2	2	1	1	2	6	2	1	2	1	2	0	2	1	2	0	2	1	2	2
26	04	264	7/7/2017 0:00:00	2	1	1	2	1	2	2	2	2	2	1	1	1	1	4	1	20	3	1	2	1	2	2	1	1	2	7	2	1	2	1	3	0	2	1	2	0	2	1	2	2
26	05	264	7/7/2017 0:00:00	2	1	1	2	1	2	2	2	2	2	1	1	1	1	4	1	7	2	1	2	1	2	2	1	1	2	3	3	1	2	1									2	1
27	01	271	7/5/2017 0:00:00	2	2	3	2	1	2	2	2	2	2	1	1	2	1	4	1	4	2	2	2	1	2	2	1	1	2	4	4	2	2	2									2	2
27	02	271	7/5/2017 0:00:00	2	1	1	2	2	2	2	1	2	2	2					1	10	3	1	2	1	2	2	1	1	2	4	2	1	2	1	2	0	2	1					2	2
27	03	271	7/5/2017 0:00:00	2	2	1	2	1	2	2	2	2	2	1	1	1	1	1	1	8	3	1	2	1	2	2	1	1	2	9	2	1	2	1	2	0	2	1	2	0	2	1	2	2	3	0	2	1
27	04	271	7/5/2017 0:00:00	2	2	5	2	2	2	1	1	2	1	1	2	2	1	4	1	8	3	1	2	1	2	2	1	1	2	4	4	2	2	1									2	2
27	05	271	7/5/2017 0:00:00	2	1	1	2	2	2	1	1	2	1	1	1	2	1	4	1	8	3	1	2	1	2	2	1	1	2	7	3	1	2	1	4	0	2	2					2	2
27	06	271	7/5/2017 0:00:00	2	2	1	2	1	2	2	2	1	3	1	1	2	1	4	1	13	3	1	2	1	2	2	1	1	2	6	6	2	2	2									2	2
27	07	271	7/5/2017 0:00:00	2	1	1	2	1	2	2	2	1	3	1	1	1	1	4	1	3	2	1	2	1	2	2	1	1	2	3	3	1	2	1									2	2
27	01	272	7/4/2017 0:00:00	2	1	1	2	1	2	1	1	2	2	1	1	2	1	1	1	5	2	1	2	1	2	2	1	1	2	3	2	1	2	1	1	0	2	1					2	2
27	03	272	7/4/2017 0:00:00	2	1	1	2	2	2	1	1	2	2	1	1	2	1	4	1	6	2	1	2	1	2	2	1	1	2	3	3	1	2	1									2	2
27	04	272	7/4/2017 0:00:00	2	1	1	2	2	2	1	1	2	2	1	1	2	1	4	1	3	3	1	2	1	2	2	2	1	2	4	2	1	2	1	2	0	2	1					2	2
27	05	272	7/4/2017 0:00:00	2	2	2	2	1	2	1	1	2	2	1	1	1	1	4	1	2	2	1	2	1	2	2	3	2	2	5	3	1	2	1	2	1	2	1					2	2
27	06	272	7/4/2017 0:00:00	2	2	2	2	2	2	1	1	2	1	2					1	10	2	1	2	1	2	2	1	1	2	6	3	2	2	1	3	0	2	1					2	1
27	07	272	7/4/2017 0:00:00	2	1	1	2	1	2	1	2	2	1	1	1	1	1	1	1	4	2	1	2	1	2	2	2	3	2	3	3	1	1	1									2	2
27	01	273	7/5/2017 0:00:00	2	1	1	2	1	2	2	2	2	1	1	1	1	1	1	1	9	3	1	2	1	2	2	1	3	2	3	3	1	2	1									2	2
27	02	273	7/5/2017 0:00:00	2	1	1	2	1	2	2	2	2	2	1	1	1	1	1	1	18	2	1	2	1	2	2	1	3	2	3	3	1	2	1									2	2
27	03	273	7/5/2017 0:00:00	2	1	1	2	1	2	2	2	1	1	1	1	1	1	1	1	20	3	1	2	1	2	2	1	1	2	6	4	1	2	1	2	0	2	1					2	2
27	04	273	7/5/2017 0:00:00	2	1	1	2	2	2	2	1	2	2	1	1	1	1	4	1	7	2	1	2	1	2	2	1	1	2	5	3	1	2	1	2	0	2	1					2	2
27	05	273	7/5/2017 0:00:00	2	1	1	2	1	2	2	2	2	2	1	1	1	1	4	1	8	3	1	2	1	2	2	1	1	2	4	2	1	2	1	2	0	2	1					2	2
27	06	273	7/5/2017 0:00:00	2	1	1	2	1	2	2	2	2	1	1	1	1	1	4	1	3	3	2	2	1	2	2	1	1	2	3	3	1	2	1									2	2
28	01	281	7/5/2017 0:00:00	1	1	1	2	1	2	2	2	2	2	1	1	1	1	1	1	9	3	1	2	1	2	2	1	3	2	5	3	1	2	1	2	0	2	1					2	1
28	02	281	7/5/2017 0:00:00	2	3	4	2	1	2	2	2	2	2	1	1	1	1	1	1	10	3	1	2	1	2	2	1	3	2	6	3	1	2	1	3	2	2	1					2	2
28	03	281	7/5/2017 0:00:00	2	2	2	2	1	2	2	2	2	2	1	2	1	1	1	1	8	2	1	2	1	2	2	1	3	2	4	4	2	2	1									2	2
28	04	281	7/5/2017 0:00:00	1	2	1	2	1	2	2	2	2	2	1	1	2	1	1	1	9	3	1	2	1	2	2	1	3	2	5	3	1	2	1	2	1	2	1					2	1
28	01	282	7/5/2017 0:00:00	2	1	1	2	1	2	2	2	1	1	1	1	2	1	4	1	16	3	1	2	1	2	2	1	1	2	5	3	1	2	1	2	0	2	1					2	2
28	02	282	7/5/2017 0:00:00	2	1	1	2	2	2	1	1	2	2	1	1	2	1	4	1	17	3	1	2	1	2	2	1	1	2	4	3	1	2	2	1	0	2	2					2	2
28	03	282	7/5/2017 0:00:00	2	2	2	2	2	2	1	1	2	1	1	1	2	1	4	1	12	3	1	2	1	2	2	1	1	2	7	4	2	2	1	3	0	2	2					2	2
28	04	282	7/5/2017 0:00:00	2	1	2	2	2	2	1	1	1	1	1	1	2	1	4	1	8	3	1	2	1	2	2	1	1	2	6	4	2	2	1	2	0	2	1					2	1
28	01	283	7/5/2017 0:00:00	2	1	1	2	2	2	1	1	2	2	1	1	2	1	4	1	8	2	1	2	1	2	2	1	3	2	4	2	1	2	1	2	0	2	2					2	2
28	02	283	7/5/2017 0:00:00	1	2	3	2	2	1	1	2	2	1	1	1	1	1	1	1	14	3	1	2	1	2	2	1	3	2	7	4	2	2	1	2	0	2	1	1	0	2	1	2	1
28	03	283	7/5/2017 0:00:00	2	1	1	2	1	2	2	2	1	1	1	1	2	1	4	1	10	2	1	2	1	2	2	1	3	2	4	2	1	2	1	2	0	2	1					2	2
28	04	283	7/5/2017 0:00:00	2	1	1	2	1	2	2	2	1	1	1	1	1	1	4	1	20	3	1	2	1	2	2	1	3	2	5	3	1	2	1	2	0	2	1					2	1
28	01	284	7/5/2017 0:00:00	2	1	1	2	1	2	1	1	2	2	2					1	20	3	1	2	1	2	2	1	3	2	3	3	1	2	1									2	2
28	02	284	7/5/2017 0:00:00	2	2	3	2	1	2	1	1	1	2	2					1	6	3	1	2	2	1	2	1	2	2	8	3	1	2	1	5	1	2	1					2	2
28	03	284	7/5/2017 0:00:00	2	2	1	2	1	2	1	1	2	2	1	1	1	1	4	1	7	2	2	2	1	2	2	2	3	2	4	2	1	2	1	2	0	2	1					2	2
28	04	284	7/5/2017 0:00:00	2	1	1	2	1	2	1	1	1	1	1	1	1	1	4	1	14	3	1	2	1	2	2	2	3	2	6	3	1	2	1	3	0	2	1					2	2
28	01	285	7/5/2017 0:00:00	2	1	1	2	1	2	2	2	2	2	1	1	2	1	1	1	20	3	1	2	1	2	2	1	1	2	3	3	1	2	1									2	1
28	02	285	7/5/2017 0:00:00	2	1	1	2	1	2	2	2	2	2	1	1	1	1	1	1	15	3	1	2	1	2	2	1	1	2	3	3	1	2	1									1	1
28	03	285	7/5/2017 0:00:00	2	1	1	2	1	2	2	2	2	1	1	1	2	1	1	1	11	3	1	2	1	2	2	1	1	2	5	3	1	2	1	2	0	2	1					2	2
28	04	285	7/5/2017 0:00:00	2	1	1	2	1	2	2	2	1	1	1	1	2	1	1	1	14	2	1	2	1	2	2	1	3	2	3	3	1	2	1									1	2
29	03	291	6/8/2017 0:00:00	2	1	1	2	2	2	1	1	1	1	1	1	2	1	3	1	20	3	1	2	1	1	2	1	3	2	7	3	1	2	1	4	0	2	1					2	1
29	04	291	6/8/2017 0:00:00	2	1	1	2	1	2	1	2	1	2	1	1	2	1	1	1	5	2	1	2	1	1	2	1	3	2	3	3	1	2	1									2	2
29	01	292	6/8/2017 0:00:00	2	1	1	2	1	2	1	2	1	1	1	1	2	1	3	1	20	2	1	2	1	2	2	1	3	2	3	3	1	2	1									2	1
29	02	292	6/8/2017 0:00:00	2	2	2	2	2	2	1	1	2	1	1	1	1	1	3	1	20	3	1	2	1	2	2	1	2	2	4	4	2	2	1									2	2
29	03	292	6/8/2017 0:00:00	2	1	1	2	1	2	2	2	2	2	1	1	2	1	4	1	20	2	1	2	1	2	2	1	2	2	2	2	1	2	1									2	2
29	04	292	6/8/2017 0:00:00	2	2	2	2	1	2	2	2	2	2	2					1	2	2	1	2	1	2	2	1	3	2	5	3	2	1	1	2	0	1	1					2	2
29	01	293	6/8/2017 0:00:00	2	1	1	2	1	2	2	2	2	2	2					1	7	3	1	2	1	1	1	1	3	2	3	3	1	2	1									2	2
29	02	293	6/8/2017 0:00:00	2	1	1	2	1	2	2	2	1	1	1	1	2	1	3	1	10	3	1	2	1	1	2	1	1	2	9	2	1	2	1	4	0	2	1	3	0	2	1	2	2
29	03	293	6/8/2017 0:00:00	2	1	1	2	2	2	2	2	2	2	1	1	2	1	3	1	2	3	2	2	1	1	1	3	3	2	12	2	1	2	1	2	2	2	1	3	2	2	1	1	2	5	2	2	1
29	04	293	6/8/2017 0:00:00	2	2	1	2	1	2	2	2	1	1	1	1	1	1	4	1	11	3	1	2	1	1	1	1	2	2	7	4	2	2	1	3	0	2	1					2	2
29	01	294	6/8/2017 0:00:00	2	2	2	2	1	2	2	2	1	1	1	1	2	1	3	1	20	3	1	2	1	2	2	1	2	2	8	4	1	2	1	4	2	1	2					2	2
29	02	294	6/8/2017 0:00:00	2	1	1	2	1	2	2	2	2	2	1	1	2	1	4	1	10	2	1	2	1	2	2	1	2	2	5	2	0	2	1	3	1	2	1					2	1
29	03	294	6/8/2017 0:00:00	2	4	4	2	1	2	2	2	2	2	1	1	2	1	3	1	6	3	2	2	1	2	2	1	2	2	11	3	2	2	1	3	2	2	3	2	0	2	3	2	2	3	0	2	3
29	04	294	6/8/2017 0:00:00	2	1	1	2	2	1	2	2	1	1	1	2	2	1	3	1	12	3	1	2	1	2	2	1	3	2	5	3	1	2	1	2	0	2	3					2	1
29	01	295	6/9/2017 0:00:00	2	1	1	2	1	2	1	1	2	2	1	1	2	1	4	1	6	2	1	2	1	2	2	1	3	2	2	2	1	2	1									2	2
29	02	295	6/9/2017 0:00:00	2	2	5	2	2	2	1	1	1	1	1	1	1	1	4	1	4	3	1	2	1	2	2	1	3	2	6	6	1	2	1									2	2
29	03	295	6/9/2017 0:00:00	2	2	2	2	1	2	1	1	2	2	2					1	4	2	1	2	1	2	2	1	1	2	5	3	1	1	1	2	1	1	1					2	2
29	04	295	6/9/2017 0:00:00	2	3	9	2	2	2	1	1	1	2	1	1	2	1	1	1	4	2	1	2	1	2	2	1	1	2	6	6	3	2	1									2	2
29	01	296	6/8/2017 0:00:00	2	2	2	2	1	2	2	2	1	2	1	1	1	1	1	1	2	2	1	1	1	1	2	1	3	2	6	3	1	2	1	2	0	2	1	1	0	2	1	1	2
29	02	296	6/8/2017 0:00:00	1	2	2	2	1	2	2	2	2	1	1	1	1	1	4	1	20	2	1	2	1	2	2	1	3	1	4	3	1	2	2	1	1	2	2					2	1
29	03	296	6/8/2017 0:00:00	2	2	2	2	1	2	2	2	1	1	1	1	1	1	1	1	20	2	1	1	1	1	2	1	3	2	9	2	0	2	1	4	2	2	1	2	0	2	1	1	2	1	0	2	1
29	04	296	6/8/2017 0:00:00	1	1	2	2	1	2	2	2	1	1	1	1	2	1	4	1	10	2	1	1	1	1	2	1	3	2	9	3	1	2	1	3	1	2	1	3	0	2	1	2	1
29	01	297	6/9/2017 0:00:00	2	3	3	2	1	2	1	2	1	1	1	1	2	1	3	1	10	2	1	2	1	2	2	1	1	2	3	3	2	2	1									2	2
29	02	297	6/9/2017 0:00:00	2	3	2	2	2	2	1	1	1	2	1	1	1	1	4	1	3	3	2	2	1	2	2	1	1	2	6	4	1	2	1	2	1	2	1					2	2
29	03	297	6/9/2017 0:00:00	2	1	1	2	1	2	1	1	2	2	1	1	2	1	4	1	8	3	2	2	1	2	2	1	3	2	8	3	1	2	1	5	0	2	1					2	2
29	04	297	6/9/2017 0:00:00	2	1	1	2	1	2	2	2	1	1	2					1	10	3	1	2	1	2	2	1	3	2	3	3	1	2	1									2	2
30	02	301	6/16/2017 0:00:00	2	4	4	2	1	2	2	2	1	1	1	1	2	1	4	1	9	3	1	2	1	2	2	1	1	2	15	3	1	2	1	5	1	2	1	3	1	2	1	2	2	2	0	2	1	2
30	03	301	6/16/2017 0:00:00	2	1	1	2	2	2	1	1	2	2	1	1	2	1	4	1	6	3	1	2	1	2	2	1	1	2	6	3	1	2	3	2	0	2	3	1	0	2	3	2	2
30	04	301	6/16/2017 0:00:00	1	3	2	2	2	2	1	2	2	3	1	2	2	1	4	1	9	3	1	2	1	2	2	1	1	2	8	4	1	2	3	4	2	2	3					2	2
30	01	302	6/16/2017 0:00:00	2	1	2	2	1	2	1	1	1	2	2					1	8	3	1	2	1	2	2	1	1	2	2	2	1	2	1									2	2
30	02	302	6/16/2017 0:00:00	2	1	1	2	1	2	2	2	1	1	1	1	1	1	1	1	15	2	1	2	1	2	2	1	1	2	5	3	0	2	1	2	1	2	1					2	2
30	03	302	6/16/2017 0:00:00	2	1	1	2	1	2	2	2	2	2	1	1	1	1	4	1	14	3	1	2	1	2	2	1	1	2	3	3	1	2	1									2	1
30	04	302	6/16/2017 0:00:00	2	1	1	2	2	2	1	1	1	3	1	1	2	1	4	1	9	2	1	2	1	2	2	1	1	2	3	3	1	2	1									2	1
30	01	303	6/16/2017 0:00:00	2	1	1	2	1	2	1	1	2	1	1	1	2	1	1	1	4	2	1	2	1	2	2	1	1	2	6	2	1	2	1	4	0	2	1					1	2
30	02	303	6/16/2017 0:00:00	1	2	2	2	1	2	1	1	1	1	1	1	1	1	4	1	4	3	1	2	1	2	2	1	1	2	4	4	1	2	1									2	1
30	03	303	6/16/2017 0:00:00	2	1	1	2	1	2	1	1	2	2	1	1	2	1	4	1	4	2	1	2	1	2	2	1	2	2	3	3	1	2	1									2	2
30	04	303	6/16/2017 0:00:00	2	1	1	2	1	2	1	1	1	2	1	1	2	1	4	1	4	2	1	2	1	2	2	1	2	2	4	4	1	2	2									2	2
30	01	304	6/16/2017 0:00:00	2	2	2	2	2	2	1	1	1	2	1	1	2	1	4	1	4	2	1	2	1	2	2	1	1	2	3	3	1	2	1									2	2
30	02	304	6/16/2017 0:00:00	1	2	2	2	1	1	2	2	2	2	1	1	2	1	4	1	7	2	1	2	1	2	2	1	1	2	6	2	0	2	1	2	2	2	1	2	0	2	1	2	2
30	03	304	6/16/2017 0:00:00	1	2	2	2	2	2	2	2	1	2	1	1	1	1	4	1	8	2	1	2	1	2	2	1	1	2	9	3	1	2	1	3	1	2	1	3	0	2	1	2	1
30	04	304	6/16/2017 0:00:00	2	1	1	2	2	3	1	1	2	2	1	1	2	2	4	1	8	2	1	2	1	2	2	1	1	2	4	2	1	2	1	2	0	2	1					2	2
30	01	305	6/16/2017 0:00:00	1	1	4	2	1	2	1	1	2	2	1	1	2	1	4	1	4	3	1	2	1	2	2	1	1	2	9	2	0	2	1	7	0	2	1					2	1
30	03	305	6/16/2017 0:00:00	1	1	1	2	1	2	1	1	1	2	1	1	2	1	1	1	5	2	1	2	1	2	2	1	1	2	3	3	1	2	1									2	1
30	04	305	6/16/2017 0:00:00	1	2	2	2	1	2	1	1	2	2	1	1	2	1	1	1	4	2	1	2	1	2	2	1	1	2	4	2	1	2	1	2	1	2	1					2	1
30	01	306	6/16/2017 0:00:00	2	1	1	2	1	2	2	2	2	2	1	1	1	1	4	1	8	2	1	2	1	2	2	1	1	2	6	2	1	2	1	2	0	2	1	2	0	2	1	1	1
30	02	306	6/16/2017 0:00:00	2	2	2	2	1	2	2	2	2	2	1	1	2	1	4	1	10	3	1	2	1	2	2	1	1	2	10	3	1	2	1	4	1	2	1	1	0	1	1	2	2	2	0	2	3
30	03	306	6/16/2017 0:00:00	2	1	3	2	1	2	1	2	2	2	1	2	2	1	4	1	4	3	1	2	1	2	2	1	1	2	4	4	1	2	2									2	2
30	04	306	6/16/2017 0:00:00	2	1	1	2	1	2	2	2	2	2	1	1	1	1	1	1	15	3	1	2	1	2	2	1	1	2	5	3	1	2	1	2	0	2	1					1	2
30	01	307	6/16/2017 0:00:00	2	2	2	2	2	2	2	2	1	1	1	1	2	1	4	1	6	3	1	2	1	2	2	1	1	2	8	4	2	2	1	2	0	2	1	2	0	2	1	2	1
30	02	307	6/16/2017 0:00:00	1	1	1	2	2	2	2	2	2	2	1	1	1	1	4	1	6	3	1	2	1	2	2	1	1	2	8	4	2	2	1	2	0	2	1	2	0	2	1	2	2
30	03	307	6/16/2017 0:00:00	2	1	3	2	1	2	2	2	2	2	1	1	2	1	4	1	7	3	1	2	1	2	2	1	1	2	3	3	1	2	1									2	2
30	04	307	6/16/2017 0:00:00	2	1	1	2	1	2	2	2	2	2	1	1	2	1	4	1	7	3	1	2	1	2	2	1	1	2	5	3	1	2	1	2	0	2	1					2	2
30	01	308	6/16/2017 0:00:00	2	1	1	2	1	2	2	2	1	1	1	1	1	1	4	1	5	2	1	2	1	2	2	1	1	2	2	2	1	2	1									2	1
30	02	308	6/16/2017 0:00:00	2	2	2	2	2	2	1	1	1	1	2					1	6	2	2	2	1	2	2	1	1	2	2	2	1	2	1									2	1
30	03	308	6/16/2017 0:00:00	2	1	1	2	1	2	2	1	1	1	1	1	2	1	4	1	4	2	1	2	1	2	2	1	1	2	4	4	2	2	1									2	2
30	04	308	6/16/2017 0:00:00	2	1	1	2	1	2	2	2	1	1	1	1	2	1	4	1	6	3	1	2	1	2	2	1	1	2	3	3	1	2	1									2	1
31	01	311	6/19/2017 0:00:00	2	1	2	2	1	2	2	2	1	1	1	1	2	1	4	1	9	2	2	2	1	2	2	1	3	2	4	3	1	2	3	1	0	2	3					2	2
31	02	311	6/19/2017 0:00:00	2	1	1	2	2	2	1	1	1	2	1	1	2	1	4	1	15	2	1	2	1	2	2	1	3	2	4	3	1	2	1	1	0	2	1					2	1
31	03	311	6/19/2017 0:00:00	2	1	1	2	1	2	2	2	1	1	2					1	12	2	1	2	1	2	2	1	1	2	3	3	1	2	1									2	2
31	04	311	6/19/2017 0:00:00	2	1	1	2	1	2	2	2	1	1	1	1	1	1	1	1	20	2	1	2	1	2	2	1	1	2	5	3	1	2	1	2	0	2	1					2	1
31	01	312	6/19/2017 0:00:00	2	1	3	2	2	2	1	1	2	2	1	1	2	1	4	1	7	2	1	2	1	2	2	1	1	2	2	2	1	2	1									2	2
31	02	312	6/19/2017 0:00:00	2	2	2	2	2	2	1	1	2	2	1	1	1	1	4	1	6	2	2	2	1	2	2	1	1	2	4	4	2	2	1									2	2
31	03	312	6/19/2017 0:00:00	2	2	2	2	2	2	1	1	2	2	1	1	2	1	4	1	12	3	1	2	1	2	2	1	1	2	5	2	1	2	1	3	1	2	2					2	2
31	04	312	6/19/2017 0:00:00	2	1	1	2	2	2	1	1	2	2	1	1	2	1	4	1	9	3	1	2	1	2	2	1	3	2	4	4	1	2	1									2	1
31	01	313	6/19/2017 0:00:00	2	1	1	2	1	2	2	2	2	1	1	1	1	1	3	1	9	2	1	2	1	2	2	1	1	2	3	3	1	2	1									2	2
31	02	313	6/19/2017 0:00:00	2	1	1	2	1	2	2	2	2	2	1	1	1	1	2	1	20	3	1	2	1	2	2	1	3	2	5	3	1	2	1	2	0	2	1					2	2
31	03	313	6/19/2017 0:00:00	1	1	1	2	1	2	2	2	2	2	1	1	1	1	2	1	12	2	1	2	1	2	2	1	3	2	5	3	1	2	1	2	0	2	1					2	2
31	04	313	6/19/2017 0:00:00	2	1	1	2	1	2	2	2	2	2	1	1	1	1	2	1	10	3	1	2	1	2	2	1	1	2	8	3	1	2	1	5	0	2	1					2	2
31	01	314	6/19/2017 0:00:00	2	2	2	2	2	2	2	2	1	2	1	1	1	1	4	1	9	2	1	2	1	2	2	1	2	2	5	5	2	2	1									2	2
31	02	314	6/19/2017 0:00:00	2	1	1	2	1	2	2	2	1	1	1	1	1	1	1	1	20	3	1	2	1	2	2	1	1	2	12	2	0	2	1	3	1	2	1	2	0	2	1	2	1	1	0	2	1	1
31	03	314	6/19/2017 0:00:00	2	2	2	2	1	2	1	2	1	1	1	1	1	1	4	1	8	2	1	2	1	2	2	1	3	2	4	4	2	2	1									2	1
31	04	314	6/19/2017 0:00:00	1	2	2	2	2	2	2	2	1	2	1	1	1	1	4	1	13	3	1	2	1	2	2	1	3	2	6	3	1	2	1	3	1	2	1					2	1
31	01	315	6/19/2017 0:00:00	2	1	1	2	1	2	2	2	1	2	1	1	1	1	1	1	7	2	1	2	1	2	2	1	1	2	3	3	1	2	1									2	1
31	02	315	6/19/2017 0:00:00	2	2	3	2	1	1	2	2	1	2	1	1	1	1	4	1	15	2	1	2	1	2	2	1	1	1	14	2	1	2	1	6	0	2	1	3	1	2	1	2	1	3	0	2	1
31	03	315	6/19/2017 0:00:00	2	2	2	2	2	2	2	2	1	2	1	1	1	1	1	1	12	2	1	2	1	2	2	1	2	2	6	2	1	2	1	2	1	2	1	2	0	2	2	2	2
31	04	315	6/19/2017 0:00:00	2	2	2	2	2	2	2	1	1	1	1	1	1	1	4	1	10	3	1	2	1	2	2	1	2	2	10	2	0	2	2	5	1	2	2	3	1	2	2	2	1
31	01	316	6/19/2017 0:00:00	2	1	1	2	1	2	1	1	2	2	1	1	1	1	1	1	10	3	1	2	1	2	2	1	1	2	3	3	1	2	1									2	2
31	02	316	6/19/2017 0:00:00	2	1	1	2	1	2	1	1	2	2	1	1	1	1	4	1	15	2	1	2	1	2	2	1	1	2	3	3	1	2	1									2	1
31	03	316	6/19/2017 0:00:00	2	1	1	2	1	2	1	1	2	2	1	1	1	1	4	1	10	2	1	2	1	2	2	1	1	2	3	3	1	2	1									2	2
31	04	316	6/19/2017 0:00:00	2	2	1	2	1	2	1	1	2	1	1	1	1	1	4	1	7	3	1	2	1	2	2	1	1	2	3	3	1	2	1									2	2
32	01	321	6/15/2017 0:00:00	2	1	1	2	1	2	2	1	2	2	1	1	2	1	4	1	8	2	1	2	1	2	2	1	3	2	4	2	1	2	1	2	0	2	1					2	1
32	02	321	6/15/2017 0:00:00	2	3	4	2	2	2	1	1	1	2	1	1	2	2	4	1	4	2	1	2	1	2	2	1	2	2	12	3	2	2	3	2	2	2	3	2	2	2	3	2	2	2	1	2	3	3
32	03	321	6/15/2017 0:00:00	2	1	4	2	2	2	1	1	2	2	1	1	2	2	4	1	8	2	1	2	1	2	2	1	2	2	5	3	1	2	1	2	0	2	1					2	1
32	04	321	6/15/2017 0:00:00	2	2	4	2	2	1	1	1	2	1	1	1	1	1	3	1	8	2	1	2	1	2	2	1	1	2	7	4	2	2	1	3	0	2	1					2	2
32	05	321	6/15/2017 0:00:00	2	2	3	2	2	2	1	1	2	2	1	1	2	1	4	1	6	2	1	2	1	2	2	1	2	2	3	3	2	2	2									1	2
32	01	322	6/15/2017 0:00:00	2	2	6	2	2	2	1	1	2	2	1	1	1	1	4	1	3	2	1	2	1	2	2	1	1	2	4	4	2	2	1									2	2
32	02	322	6/15/2017 0:00:00	2	2	1	2	1	2	2	2	2	2	1	1	1	1	3	1	8	2	1	2	1	2	2	1	1	2	4	4	2	2	2									2	1
32	03	322	6/15/2017 0:00:00	2	2	1	2	2	2	1	1	2	1	2					1	7	3	1	2	1	2	2	1	3	2	6	3	2	2	1	3	0	2	1					2	1
32	04	322	6/15/2017 0:00:00	2	3	1	2	2	2	1	1	2	2	1	1	2	1	4	1	14	3	1	2	1	2	2	1	1	2	6	3	1	2	1	3	2	2	1					2	2
32	05	322	6/15/2017 0:00:00	2	2	4	2	1	2	2	2	1	1	1	1	2	1	4	1	6	3	1	2	1	2	2	1	1	2	9	3	2	2	1	6	2	2	1					2	2
32	01	323	6/15/2017 0:00:00	2	3	5	2	1	2	1	1	2	2	1	1	1	1	1	1	4	2	1	2	1	2	2	2	2	2	5	1	0	2	1	2	1	2	1	2	0	2	1	2	2
32	02	323	6/15/2017 0:00:00	2	2	5	2	1	2	1	1	2	2	1	1	2	1	4	1	3	3	1	2	1	2	2	2	3	2	4	4	2	2	1									2	2
32	03	323	6/15/2017 0:00:00	2	6	6	2	1	2	1	1	1	2	1	1	2	1	4	1	3	2	2	2	1	2	2	2	3	2	6	6	1	2	1									2	2
32	04	323	6/15/2017 0:00:00	2	1	1	2	2	1	1	2	2	2	1	1	2	1	4	1	4	2	1	2	1	2	2	2	2	2	5	5	1	2	1									2	2
32	05	323	6/15/2017 0:00:00	2	1	1	2	1	2	1	1	2	1	1	1	2	1	3	1	3	3	1	2	1	2	2	2	2	2	3	3	1	2	1									2	2
32	02	324	6/15/2017 0:00:00	2	1	1	2	2	2	2	2	2	2	1	1	2	1	4	1	2	3	1	2	1	2	2	1	1	2	3	3	1	2	1									2	2
32	03	324	6/15/2017 0:00:00	2	1	1	2	1	2	2	2	2	2	1	1	1	1	4	1	2	2	2	2	1	2	2	1	1	2	3	3	1	2	1									2	2
32	04	324	6/15/2017 0:00:00	2	1	1	2	1	2	2	2	2	2	1	1	1	1	3	1	8	2	1	2	1	2	2	1	2	2	4	4	1	2	1									2	2
32	05	324	6/15/2017 0:00:00	2	2	2	2	1	2	2	2	2	2	1	1	2	1	4	1	5	2	1	2	1	2	2	2	2	2	3	3	2	2	1									2	2
33	01	331	6/13/2017 0:00:00	1	1	1	2	2	2	1	1	2	2	1	1	2	1	4	1	6	3	1	2	2	2	2	1	2	2	7	3	1	2	1	4	0	2	1					2	2
33	02	331	6/13/2017 0:00:00	2	1	3	2	2	1	1	2	2	1	1	1	2	1	4	1	4	2	1	1	2	2	2	1	1	2	4	2	1	2	1	2	0	2	1					2	2
33	03	331	6/13/2017 0:00:00	2	1	1	2	1	2	1	1	2	2	1	1	2	1	4	1	6	3	1	2	2	2	2	1	2	2	4	2	1	2	1	2	0	2	1					2	1
33	04	331	6/13/2017 0:00:00	2	1	1	2	2	1	1	1	2	3	2					1	8	2	1	1	2	2	2	1	2	2	3	3	1	2	2									2	2
33	05	331	6/13/2017 0:00:00	2	1	1	2	2	2	1	1	2	2	1	1	2	1	4	1	2	2	1	2	2	2	2	1	1	2	6	2	1	2	1	3	0	2	1	1	0	2	1	2	2
33	06	331	6/13/2017 0:00:00	2	2	2	2	2	2	1	1	2	2	1	1	2	2	4	1	4	2	1	1	2	2	2	1	2	2	6	3	2	2	1	2	0	2	1	1	0	2	2	2	2
33	07	331	6/14/2017 0:00:00	2	1	1	2	2	2	1	1	2	2	1	1	2	1	3	1	4	2	1	2	2	2	2	1	1	2	2	2	1	2	1									2	2
33	01	332	6/13/2017 0:00:00	2	3	3	2	1	2	2	2	2	2	1	1	2	1	4	1	10	3	1	2	2	1	2	1	1	2	7	4	3	2	1	3	0	2	1					2	1
33	02	332	6/13/2017 0:00:00	2	2	2	2	1	2	2	1	2	1	1	1	2	1	4	1	7	2	1	2	2	2	2	1	1	2	9	3	1	2	1	6	1	2	1					2	1
33	03	332	6/13/2017 0:00:00	1	2	2	2	2	2	2	1	2	2	1	1	2	1	4	1	7	3	1	2	2	1	2	1	1	2	4	2	1	2	1	2	1	2	1					2	2
33	04	332	6/13/2017 0:00:00	2	2	2	2	1	2	1	1	2	1	2					1	12	3	1	2	2	2	2	1	1	2	3	3	2	2	1									2	2
33	05	332	6/13/2017 0:00:00	2	2	2	2	1	2	2	2	1	1	1	2	2	1	4	1	3	3	1	2	2	1	2	1	1	2	4	2	1	2	1	2	1	2	1					2	2
33	06	332	6/13/2017 0:00:00	2	2	1	2	2	2	2	1	2	2	1	1	2	1	4	1	3	2	1	2	2	2	2	2	1	2	3	3	1	2	1									2	1
33	01	333	6/13/2017 0:00:00	2	1	1	2	1	2	2	2	2	2	2					1	6	3	1	2	2	2	2	1	2	2	7	3	1	2	1	2	0	2	1	2	0	2	2	2	1
33	02	333	6/13/2017 0:00:00	2	2	2	2	1	2	2	2	2	2	2					1	3	2	1	2	2	2	2	1	1	2	9	4	2	2	3	2	0	2	3	3	0	2	3	2	2
33	03	333	6/13/2017 0:00:00	1	1	1	2	2	2	2	1	1	2	1	1	1	2	4	1	3	2	1	2	2	2	2	1	1	2	3	3	1	2	1									2	2
33	04	333	6/13/2017 0:00:00	1	1	1	2	1	2	2	2	2	2	2					1	2	2	1	2	2	2	2	1	1	2	4	4	1	2	1									2	2
33	05	333	6/13/2017 0:00:00	2	2	1	2	1	2	2	2	2	2	1	1	2	1	4	1	7	2	1	2	2	2	2	1	1	2	3	3	1	2	1									2	2
33	06	333	6/13/2017 0:00:00	1	1	1	1	2	2	2	1	2	2	1	1	1	1	4	1	3	2	1	2	2	2	2	1	1	2	3	3	1	2	1									2	2
33	07	333	6/13/2017 0:00:00	2	1	2	2	1	2	2	2	2	2	2					1	1	2	1	2	2	2	2	1	1	2	6	3	1	2	2	3	0	2	2					2	2
34	01	341	6/14/2017 0:00:00	2	3	3	2	2	2	1	1	1	1	1	1	2	1	4	1	7	3	1	2	1	2	2	1	1	2	8	3	1	2	1	5	2	2	1					2	2
34	02	341	6/14/2017 0:00:00	2	1	1	2	1	2	2	2	2	2	1	1	2	1	4	1	2	2	1	2	1	2	2	1	1	2	4	2	1	2	1	2	0	2	1					2	2
34	03	341	6/14/2017 0:00:00	2	1	1	2	2	2	2	1	1	1	1	2	2	1	4	1	11	3	1	2	1	2	2	1	1	2	3	3	1	2	1									2	2
34	04	341	6/14/2017 0:00:00	2	2	2	2	2	2	1	1	1	2	1	1	2	1	4	1	4	3	1	2	1	2	2	1	1	2	8	4	0	2	3	3	2	2	1	1	0	2	3	2	1
34	01	342	6/14/2017 0:00:00	1	1	1	2	1	2	1	1	1	2	1	1	2	1	3	1	8	3	1	2	1	2	2	1	1	2	6	6	0	2	1									1	1
34	02	342	6/14/2017 0:00:00	2	2	2	2	1	2	1	1	2	2	1	1	2	1	3	1	2	3	1	2	1	2	2	1	1	2	3	3	1	2	1									2	1
34	03	342	6/14/2017 0:00:00	1	1	2	2	2	2	1	1	2	2	2					1	4	2	1	2	1	2	2	1	1	2	3	3	1	2	1									2	2
34	04	342	6/14/2017 0:00:00	2	2	2	2	1	2	1	1	2	2	1	1	2	1	4	1	4	2	1	2	1	2	2	1	1	2	5	5	2	2	1									2	2
34	01	343	6/14/2017 0:00:00	2	1	1	2	2	2	1	1	2	2	1	1	1	2	4	1	10	2	1	2	1	2	2	1	1	2	6	2	0	2	1	1	0	2	1	3	1	2	1	2	2
34	02	343	6/14/2017 0:00:00	2	1	1	2	2	2	1	1	1	2	1	1	2	1	4	1	8	2	1	2	1	2	2	1	1	2	3	3	1	2	1									2	2
34	03	343	6/14/2017 0:00:00	2	2	2	2	1	3	2	2	1	3	1	1	2	1	4	1	7	2	1	2	1	2	2	1	1	2	4	4	2	2	1									2	2
34	04	343	6/14/2017 0:00:00	2	1	2	2	2	2	2	1	1	3	1	1	2	2	4	1	16	2	1	2	1	2	2	1	1	2	3	3	1	2	1									2	2
34	01	344	6/14/2017 0:00:00	2	2	2	2	2	1	1	2	2	2	1	1	2	1	4	1	5	2	1	2	1	2	2	1	1	2	3	3	1	2	1									2	1
34	02	344	6/14/2017 0:00:00	2	1	1	2	2	2	1	2	2	1	1	1	2	1	4	1	6	2	1	2	1	2	2	1	1	2	3	3	1	2	1									2	1
34	04	344	6/14/2017 0:00:00	2	1	1	2	1	2	2	2	2	2	1	1	1	1	1	1	20	3	1	2	1	2	2	1	1	2	5	3	1	2	1	2	0	2	1					2	1
34	01	345	6/14/2017 0:00:00	2	1	1	2	1	2	2	2	2	2	1	1	2	1	4	1	3	3	1	2	1	2	2	1	2	2	5	3	1	2	1	2	0	2	1					2	2
34	02	345	6/14/2017 0:00:00	2	1	1	2	2	2	2	2	2	2	1	1	2	1	4	1	3	3	1	2	1	1	2	1	1	2	5	2	0	2	1	3	1	2	1					2	2
34	03	345	6/14/2017 0:00:00	2	1	5	2	2	2	2	2	2	2	1	1	2	1	4	1	5	2	2	2	1	2	2	1	1	2	13	4	2	2	3	6	1	2	3	3	2	2	3	2	2
34	04	345	6/14/2017 0:00:00	2	2	2	2	2	2	2	2	1	2	1	1	2	1	4	1	4	3	2	2	1	2	2	1	2	2	9	4	2	2	1	4	0	2	1	1	0	2	1	2	2
35	01	351	6/28/2017 0:00:00	2	6	5	2	1	2	1	1	2	2	1	1	1	1	4	1	4	3	1	2	2	2	2	2	3	2	10	4	3	2	1	6	1	2	1					2	2
35	02	351	6/28/2017 0:00:00	2	2	2	2	2	2	1	1	2	2	2					1	4	3	1	2	2	2	2	2	3	2	9	4	1	2	1	3	1	2	1	2	0	2	1	2	2
35	03	351	6/28/2017 0:00:00	2	2	4	2	2	2	1	1	2	2	1	1	2	1	4	1	4	3	1	2	2	2	2	2	3	2	5	5	2	2	1									2	2
35	04	351	6/28/2017 0:00:00	2	2	2	2	1	2	1	1	2	2	1	1	2	1	4	1	5	2	1	2	2	2	2	3	3	2	6	6	2	2	1									2	2
35	05	351	6/28/2017 0:00:00	2	1	1	2	1	2	1	1	2	2	1	1	1	1	4	1	5	2	1	2	2	2	2	2	3	2	6	3	1	2	1	3	0	2	1					2	2
35	01	352	6/28/2017 0:00:00	2	1	2	2	1	2	2	2	2	2	1	1	2	1	4	1	4	2	1	2	1	2	2	1	1	2	6	2	1	2	1	3	1	2	1	1	0	2	2	2	2
35	02	352	6/28/2017 0:00:00	2	1	1	2	2	2	1	1	2	2	1	2	2	1	4	1	10	2	1	2	1	2	2	1	2	2	5	3	1	2	1	2	0	2	1					2	2
35	03	352	6/28/2017 0:00:00	2	1	1	2	2	2	1	1	2	2	1	1	1	1	4	1	10	2	1	2	1	2	2	1	2	2	5	3	0	2	1	2	1	2	1					2	1
35	04	352	6/28/2017 0:00:00	2	2	2	2	2	2	1	1	2	3	1	1	2	1	4	1	8	2	1	2	1	2	2	2	2	2	4	3	1	2	1	1	0	2	1					2	2
35	05	352	6/28/2017 0:00:00	2	2	2	2	1	2	2	2	2	1	1	1	2	1	3	1	6	2	1	2	1	2	2	1	2	2	4	2	1	2	1	2	1	2	1					2	2
35	01	353	6/28/2017 0:00:00	2	4	4	1	1	2	2	2	2	1	1	1	2	1	3	1	9	3	1	2	1	2	2	1	1	2	9	3	1	2	1	6	3	2	1					2	2
35	02	353	6/28/2017 0:00:00	2	3	4	2	1	2	2	2	2	2	1	1	2	1	3	1	14	3	1	2	1	2	2	1	1	2	8	3	2	2	1	3	1	2	1	2	0	2	1	2	1
35	03	353	6/28/2017 0:00:00	2	1	1	2	1	2	2	2	2	3	2					1	8	2	1	2	1	2	2	1	1	2	3	3	1	2	1									2	2
35	04	353	6/28/2017 0:00:00	2	1	1	2	2	2	2	2	2	1	1	1	1	1	2	1	10	3	1	2	1	2	2	1	1	2	3	3	1	2	1									2	2
35	05	353	6/28/2017 0:00:00	2	2	5	2	1	2	2	2	1	2	2					1	6	2	1	2	1	2	2	1	1	2	3	3	1	2	1									2	2
35	01	354	6/28/2017 0:00:00	2	3	3	2	1	2	2	2	2	3	1	1	1	1	4	1	10	3	1	2	1	2	2	1	1	2	5	3	1	2	3	2	1	2	3					2	2
35	02	354	6/28/2017 0:00:00	2	1	6	2	2	2	1	1	2	1	1	1	1	1	4	1	11	3	1	2	1	2	2	1	3	2	3	3	1	2	1									2	1
35	03	354	6/28/2017 0:00:00	2	1	1	2	1	2	2	2	2	3	1	1	1	1	4	1	5	2	2	2	1	2	2	1	1	2	5	4	1	2	1	1	0	2	1					2	2
35	05	354	6/28/2017 0:00:00	2	2	4	2	2	2	1	1	1	1	1	1	1	1	4	1	7	3	1	2	1	2	2	1	3	2	1	1	0	2	1									2	2
36	01	361	7/5/2017 0:00:00	2	1	2	2	2	2	2	1	2	2	1	1	2	1	2	1	10	2	1	1	2	2	2	1	1	2	6	2	0	2	1	2	1	2	1	2	0	2	1	2	2
36	02	361	7/5/2017 0:00:00	2	1	2	2	1	2	2	2	1	2	1	1	1	1	4	1	10	2	1	1	2	2	2	1	1	2	7	3	1	2	1	2	0	2	1	2	0	2	1	2	2
36	03	361	7/5/2017 0:00:00	2	1	4	2	1	2	2	2	1	1	1	1	1	1	4	1	8	2	1	1	2	2	2	1	1	2	10	2	1	2	1	3	1	2	1	5	2	2	1	2	2
36	04	361	7/5/2017 0:00:00	1	3	3	2	2	1	1	1	2	2	1	1	2	2	4	1	6	2	1	1	2	2	2	1	1	2	10	3	1	2	1	2	0	2	1	3	1	2	1	2	2	2	1	2	1
36	05	361	7/5/2017 0:00:00	2	2	2	2	2	2	1	1	1	2	1	1	2	1	4	1	10	2	1	1	2	2	2	1	1	2	8	2	1	2	1	3	1	2	1	2	0	2	1	2	1	1	0	2	1
36	01	362	7/5/2017 0:00:00	2	1	2	2	1	2	2	2	1	2	1	1	2	1	4	1	9	3	2	2	2	2	1	2	3	2	6	3	1	2	1	3	0	2	1					2	1
36	02	362	6/29/2017 0:00:00	2	2	2	2	1	1	1	2	2	1	1	1	1	1	4	1	10	3	1	1	2	2	2	3	3	2	0	0	0	2	2									2	2
36	03	362	7/5/2017 0:00:00	2	1	1	2	1	2	2	2	2	2	1	1	2	1	4	1	3	3	1	2	2	1	2	2	3	2	7	3	1	2	1	4	0	2	1					2	2
36	04	362	7/5/2017 0:00:00	2	1	2	2	2	2	1	1	2	2	1	1	2	1	4	1	7	3	1	2	2	2	1	3	3	2	4	2	1	1	1	2	0	1	1					2	2
36	05	362	7/5/2017 0:00:00	2	1	1	2	1	2	2	2	2	2	1	1	2	1	4	1	3	2	1	2	2	1	1	2	3	2	3	3	1	2	1									2	2
36	01	363	7/5/2017 0:00:00	1	2	4	2	1	2	2	2	2	2	1	1	2	1	4	1	10	3	1	2	2	2	2	1	2	2	7	2	0	2	1	3	1	2	1	2	1	2	1	1	1
36	02	363	7/5/2017 0:00:00	2	1	1	2	2	2	2	1	1	1	1	1	2	1	4	1	10	3	1	2	2	2	2	1	2	2	10	3	1	2	1	7	0	2	1					1	1
36	03	363	7/5/2017 0:00:00	2	2	1	2	2	2	2	1	2	2	1	1	2	1	4	1	8	2	1	2	2	2	2	1	1	2	4	2	1	2	1	2	1	2	1					2	2
36	04	363	7/5/2017 0:00:00	2	1	1	2	1	2	2	2	1	1	1	1	2	1	4	1	6	2	1	2	2	2	2	1	1	2	3	3	1	2	1									2	2
36	05	363	7/5/2017 0:00:00	2	3	3	2	2	2	2	2	1	1	1	1	2	1	4	1	5	2	1	2	2	2	2	1	1	2	9	3	2	2	1	3	0	2	1	2	1	2	1	2	2	1	0	2	1
36	01	364	7/5/2017 0:00:00	2	2	2	2	2	2	1	1	2	1	1	1	2	1	4	1	2	2	1	2	2	1	2	1	1	2	4	4	2	2	1									2	2
36	02	364	7/5/2017 0:00:00	2	2	2	2	2	2	2	2	2	2	1	1	2	1	4	1	3	3	1	2	2	2	1	1	1	2	6	3	1	2	1	3	1	2	1					2	2
36	03	364	7/5/2017 0:00:00	2	1	1	2	1	2	2	2	2	2	1	1	1	1	4	1	10	3	1	2	1	2	2	3	1	2	3	3	1	2	1									2	1
36	05	364	7/5/2017 0:00:00	2	1	1	2	2	2	2	1	2	2	1	1	2	1	3	1	10	3	1	2	1	2	2	3	3	2	3	3	1	2	1									2	2
37	01	371	6/12/2017 0:00:00	2	1	1	2	1	2	2	2	1	1	1	1	2	1	4	1	2	3	1	2	2	1	2	1	1	2	3	3	1	2	1									2	1
37	02	371	6/12/2017 0:00:00	1	1	1	2	2	2	1	1	2	2	1	1	2	1	4	1	7	2	1	2	2	1	2	1	1	2	7	3	1	2	1	4	0	2	1					2	2
37	03	371	6/12/2017 0:00:00	2	1	3	2	2	1	1	1	1	1	1	1	2	1	4	1	6	2	1	2	2	1	2	1	1	2	2	2	1	2	1									2	2
37	04	371	6/12/2017 0:00:00	2	1	2	2	2	2	1	1	2	2	1	1	1	1	4	1	7	2	1	2	2	1	2	1	2	2	3	3	1	2	1									2	2
37	01	372	6/12/2017 0:00:00	2	1	1	2	1	2	2	2	2	2	1	2	2	1	4	1	3	3	1	2	2	1	2	1	1	2	3	2	1	2	1	1	0	2	1					2	2
37	02	372	6/12/2017 0:00:00	2	1	1	2	1	2	2	2	2	2	2					1	8	3	1	2	2	1	2	1	1	2	6	3	1	2	1	3	0	2	1					2	1
37	03	372	6/12/2017 0:00:00	2	1	4	2	2	2	2	1	2	2	2					1	6	3	2	2	2	1	2	1	1	2	3	3	1	2	1									2	2
37	04	372	6/12/2017 0:00:00	2	1	1	2	1	2	2	2	2	2	2					1	7	3	1	2	2	1	2	1	1	2	4	4	1	2	1									2	2
37	01	373	6/13/2017 0:00:00	2	1	1	2	1	2	1	1	2	2	1	1	2	1	4	1	4	2	2	2	2	2	2	1	1	2	4	1	0	2	1	3	1	2	1					2	1
37	02	373	6/13/2017 0:00:00	1	1	1	2	1	2	1	1	2	2	1	1	2	1	4	1	6	2	1	2	2	2	2	1	1	2	4	4	1	2	1									2	2
37	04	373	6/13/2017 0:00:00	1	3	3	2	1	3	1	1	2	2	1	1	1	1	4	1	4	2	1	2	2	2	2	1	1	2	4	4	2	1	1									2	2
37	01	374	6/12/2017 0:00:00	2	3	3	2	1	2	2	2	2	2	1	1	2	1	4	1	7	3	1	2	2	1	2	1	1	2	7	3	1	2	1	2	1	2	1	2	0	2	1	2	2
37	02	374	6/12/2017 0:00:00	2	3	3	2	2	2	2	2	2	2	1	1	2	1	4	1	5	3	2	2	2	2	1	3	3	2	12	4	0	2	1	3	1	2	1	5	2	2	1	2	2
37	01	375	6/12/2017 0:00:00	1	4	4	2	2	2	1	1	2	1	1	1	2	1	4	1	4	2	1	2	2	1	2	1	1	2	8	8	4	2	1									2	2
37	02	375	6/12/2017 0:00:00	1	3	2	2	2	2	1	1	2	1	1	1	2	1	4	1	2	2	1	2	2	1	2	1	1	2	5	5	3	2	1									2	2
37	03	375	6/12/2017 0:00:00	2	2	2	1	2	2	1	1	2	1	1	1	1	1	4	1	5	3	1	2	2	1	2	1	1	2	6	4	2	2	1	2	0	2	1					2	2
37	04	375	6/13/2017 0:00:00	1	1	1	2	2	2	1	1	2	2	1	1	2	1	4	1	4	2	1	2	2	1	2	1	1	2	2	2	0	2	1									2	2
38	01	381	7/6/2017 0:00:00	2	1	1	2	1	2	2	2	2	2	2					1	3	2	1	2	2	1	2	1	1	2	3	3	1	2	1									2	2
38	02	381	7/6/2017 0:00:00	2	2	3	2	1	2	2	2	2	3	2					1	5	3	1	2	2	1	2	1	1	2	4	4	2	2	1									2	2
38	03	381	7/6/2017 0:00:00	2	3	1	2	1	2	2	2	2	1	1	1	2	1	4	1	10	3	1	2	2	1	2	1	1	2	4	4	3	2	1									2	2
38	04	381	7/6/2017 0:00:00	2	3	2	2	1	2	2	1	1	1	1	1	1	1	4	1	5	3	1	2	2	1	2	1	1	2	6	2	0	2	1	4	3	2	1					2	2
38	05	381	7/6/2017 0:00:00	2	2	2	2	1	2	2	2	2	2	1	1	2	1	4	1	10	3	1	2	2	1	2	1	1	2	4	4	2	2	1									2	2
38	01	382	7/6/2017 0:00:00	2	1	1	2	2	2	2	2	2	1	1	1	2	1	4	1	9	2	1	2	2	1	2	3	2	2	3	3	1	2	1									2	2
38	02	382	7/6/2017 0:00:00	2	2	2	2	2	2	2	2	2	2	1	1	1	1	4	1	11	3	1	2	2	1	2	3	2	2	4	4	2	2	1									2	1
38	03	382	7/6/2017 0:00:00	2	1	2	2	1	2	2	2	1	2	1	1	2	1	4	1	8	3	1	2	2	1	1	3	1	2	3	3	1	2	1									2	2
38	05	382	7/6/2017 0:00:00	2	2	2	2	1	2	2	2	2	2	1	1	2	1	4	1	8	3	1	2	2	1	1	1	1	2	6	3	1	2	1	3	1	2	1					2	1
38	01	383	7/6/2017 0:00:00	1	2	2	2	1	2	2	2	2	2	1	1	1	1	4	1	8	2	1	2	2	1	2	1	1	2	8	4	1	2	1	4	1	2	1					2	1
38	02	383	7/6/2017 0:00:00	1	1	1	2	2	1	1	1	2	2	2					1	6	2	1	2	2	1	2	1	1	2	6	2	0	2	1	1	0	2	1	3	1	2	1	2	1
38	03	383	7/6/2017 0:00:00	2	2	2	2	2	2	1	1	2	2	1	1	2	1	4	1	5	2	1	2	2	1	2	1	1	2	9	3	2	2	1	2	0	2	2	3	0	2	2	2	2	1	0	2	2
38	04	383	7/6/2017 0:00:00	2	2	2	2	2	1	1	1	2	1	1	1	1	1	4	1	5	2	1	2	2	1	2	1	1	2	4	4	2	2	1									2	2
38	05	383	7/6/2017 0:00:00	2	2	2	2	2	2	1	1	2	1	1	1	2	1	4	1	6	2	1	2	2	1	2	1	1	2	3	3	2	2	1									2	2
38	01	384	7/6/2017 0:00:00	2	3	4	2	1	2	1	1	2	2	1	1	2	1	4	1	4	3	1	2	2	1	2	1	1	2	5	5	5	2	1									2	2
38	02	384	7/6/2017 0:00:00	2	2	2	2	1	2	1	1	1	2	1	1	1	1	4	1	8	3	1	2	2	1	2	1	1	2	7	3	0	2	1	4	2	2	1					2	2
38	03	384	7/6/2017 0:00:00	2	1	1	2	1	2	1	1	2	2	1	1	2	1	4	1	4	3	1	2	2	1	2	1	1	2	3	3	1	2	1									2	2
38	04	384	7/6/2017 0:00:00	2	1	1	2	1	2	1	2	2	1	2					1	14	2	1	2	2	1	2	1	2	2	3	3	1	2	1									2	2
39	02	391	7/3/2017 0:00:00	2	3	4	2	1	2	2	2	1	2	1	1	2	1	4	1	5	2	1	2	1	2	2	1	1	2	6	5	3	2	1	1	0	2	1					2	2
39	04	391	7/3/2017 0:00:00	2	2	2	2	1	2	2	2	1	1	1	1	2	1	4	1	5	2	1	2	1	2	2	1	1	2	4	4	2	2	1									2	2
39	05	391	7/3/2017 0:00:00	2	1	1	2	1	2	2	2	2	2	2					1	6	2	1	2	1	2	2	1	1	2	3	3	1	2	1									2	2
39	01	392	7/3/2017 0:00:00	2	2	2	2	1	2	1	1	2	2	1	1	2	1	4	1	7	3	1	2	2	2	2	1	1	2	4	3	1	2	1	1	0	2	1					2	2
39	02	392	7/3/2017 0:00:00	2	2	2	2	1	2	2	2	1	1	1	1	1	1	1	1	8	3	1	2	2	2	2	1	3	2	8	5	1	2	1	3	1	2	1					1	2
39	03	392	7/3/2017 0:00:00	2	1	3	2	1	2	1	1	2	2	1	1	2	1	4	1	4	2	1	2	2	2	2	1	1	2	7	7	2	2	1									2	2
39	04	392	7/3/2017 0:00:00	2	2	3	2	1	2	1	1	2	2	1	1	2	1	4	1	4	2	1	2	2	2	2	1	1	2	3	3	2	2	1									2	2
39	01	393	7/3/2017 0:00:00	2	2	2	2	1	2	2	2	2	1	1	1	1	1	4	1	2	3	2	2	1	1	2	1	1	2	4	3	2	2	1	1	0	2	1					2	1
39	03	393	7/3/2017 0:00:00	2	1	1	2	1	2	2	2	2	2	1	1	1	1	4	1	5	3	1	2	1	1	1	2	3	2	5	3	1	2	1	2	0	2	1					2	2
39	04	393	7/3/2017 0:00:00	2	1	1	2	1	1	2	2	2	3	1	1	2	1	4	1	5	2	1	2	1	1	1	2	3	2	2	2	1	2	1									2	1
39	05	393	7/3/2017 0:00:00	2	1	1	2	1	2	2	2	2	2	1	1	2	1	4	1	3	3	1	2	1	1	1	2	1	2	6	3	1	2	1	3	0	2	1					2	1
39	01	394	7/3/2017 0:00:00	2	1	1	2	2	2	1	1	2	3	1	1	2	2	4	1	5	2	1	1	1	1	2	1	2	2	3	3	1	2	1									2	2
39	02	394	7/3/2017 0:00:00	2	1	5	2	2	2	1	1	1	1	1	1	2	1	4	1	5	2	1	1	1	1	2	1	1	2	3	3	1	2	1									2	2
39	03	394	7/3/2017 0:00:00	2	2	5	2	1	2	1	1	1	1	2					1	14	2	1	2	2	2	2	1	1	2	3	3	2	2	1									2	2
39	04	394	7/3/2017 0:00:00	2	2	4	2	2	2	2	1	1	2	1	1	2	1	4	1	6	2	1	1	1	1	2	1	1	2	11	2	1	2	1	2	0	2	1	7	1	2	1	2	2
39	05	394	7/3/2017 0:00:00	2	2	2	2	1	1	2	2	2	2	1	1	1	1	4	1	11	3	1	2	2	2	2	1	1	2	6	3	1	2	1	3	1	2	1					2	2
40	01	401	6/23/2017 0:00:00	2	1	1	2	2	2	1	1	2	2	1	1	2	1	4	1	10	2	1	2	1	1	1	1	2	2	5	3	0	2	1	2	1	2	1					2	2
40	02	401	6/23/2017 0:00:00	1	1	1	2	2	2	2	2	2	2	2					1	6	2	1	2	1	1	1	1	2	2	8	5	0	2	1	3	1	2	1					2	1
40	03	401	6/23/2017 0:00:00	2	1	2	2	2	2	1	1	2	2	1	1	2	1	4	1	6	2	1	2	1	1	2	2	2	2	5	3	0	2	1	2	1	2	1					2	2
40	04	401	6/23/2017 0:00:00	2	2	2	2	1	2	2	2	2	1	1	1	2	1	4	1	2	2	1	2	1	1	2	2	3	2	4	3	2	2	1	1	0	2	1					2	2
40	05	401	6/23/2017 0:00:00	2	1	1	2	1	2	1	1	2	1	1	1	2	1	4	1	6	2	1	2	1	1	2	2	3	2	7	7	1	2	1									2	2
40	06	401	6/23/2017 0:00:00	2	3	3	2	1	2	1	1	1	1	1	1	1	1	2	1	10	2	1	2	1	1	1	1	1	2	6	4	1	2	1	2	0	2	1					2	1
40	07	401	6/23/2017 0:00:00	2	2	2	2	2	2	1	1	1	1	1	1	1	1	1	1	10	3	1	2	1	1	2	3	1	2	7	3	1	2	1	4	1	2	1					2	2
40	01	402	6/23/2017 0:00:00	2	1	1	2	1	2	2	2	1	1	2					1	16	3	1	2	2	1	2	1	1	2	3	3	1	2	1									2	1
40	02	402	6/23/2017 0:00:00	2	2	1	2	1	2	2	2	2	1	1	1	1	1	2	1	3	3	1	2	1	1	1	1	1	2	5	3	1	2	1	2	0	2	1					2	2
40	03	402	6/23/2017 0:00:00	2	1	1	2	1	2	2	2	1	1	1	1	2	1	4	1	14	2	2	1	2	1	2	1	1	2	4	2	1	2	1	2	0	2	1					2	2
40	04	402	6/23/2017 0:00:00	2	1	1	2	1	2	2	2	2	1	1	1	2	1	4	1	8	3	1	2	2	1	2	1	1	2	3	3	1	2	1									2	1
40	05	402	6/23/2017 0:00:00	2	1	1	2	1	2	2	2	2	2	1	1	1	1	2	1	9	3	1	2	1	1	1	1	2	2	5	3	1	2	1	2	0	2	1					2	1
40	06	402	6/23/2017 0:00:00	2	1	4	2	1	2	2	2	2	2	1	2	2	1	4	1	5	3	1	2	2	1	2	1	1	2	3	3	1	2	1									2	2
40	07	402	6/23/2017 0:00:00	2	1	1	2	1	2	2	2	1	1	1	1	2	1	4	1	15	3	1	2	1	1	2	1	1	2	11	3	1	2	1	3	0	2	1	4	0	2	1	2	1	1	0	2	1
40	01	403	6/23/2017 0:00:00	2	1	1	2	1	2	2	2	1	1	1	1	1	2	4	1	9	3	1	2	1	1	1	2	1	2	3	3	1	2	1									2	2
40	02	403	6/23/2017 0:00:00	2	2	3	2	1	2	1	1	1	1	1	1	2	1	4	1	4	2	1	2	2	1	2	3	1	2	4	4	2	2	1									2	1
40	04	403	6/23/2017 0:00:00	2	2	2	2	1	2	1	1	2	2	1	1	2	2	4	1	3	3	1	2	2	1	2	1	1	2	4	4	2	2	1									2	2
40	05	403	6/23/2017 0:00:00	2	1	1	2	1	2	1	1	2	2	1	1	2	1	4	1	4	3	1	2	2	1	2	1	1	2	3	3	1	2	1									2	2
40	06	403	6/23/2017 0:00:00	2	1	1	2	1	2	1	1	2	2	1	1	2	1	4	1	4	3	1	2	2	1	2	2	1	2	4	2	0	2	1	2	1	2	1					2	2
41	01	411	6/27/2017 0:00:00	2	1	2	2	1	2	2	2	2	2	1	1	2	1	4	1	11	3	1	2	2	1	2	1	1	2	3	3	1	2	1									2	2
41	02	411	6/27/2017 0:00:00	2	1	1	2	1	2	2	2	2	2	1	1	2	1	4	1	10	3	1	2	2	1	2	1	1	2	3	3	1	2	1									2	1
41	03	411	6/27/2017 0:00:00	2	2	1	2	1	2	2	2	2	2	1	1	2	1	4	1	13	3	1	2	2	1	2	1	1	2	4	4	2	2	1									2	2
41	04	411	6/27/2017 0:00:00	2	1	9	2	1	2	2	2	2	2	1	1	2	2	4	1	5	3	1	2	2	1	2	1	1	2	7	2	0	2	1	2	0	2	1	3	1	2	1	2	2
41	05	411	6/27/2017 0:00:00	2	2	1	2	1	2	2	1	2	1	1	1	2	1	4	1	8	2	2	2	1	2	2	1	1	2	4	4	2	2	1									2	1
41	06	411	6/27/2017 0:00:00	2	1	3	2	2	2	1	2	1	1	1	1	2	1	4	1	4	2	1	2	1	1	2	1	1	2	3	3	1	2	1									2	2
41	07	411	6/27/2017 0:00:00	2	2	2	2	2	2	1	1	1	1	1	1	2	1	4	1	8	2	2	2	1	1	1	1	1	2	5	3	2	2	1	2	2	2	1					2	2
41	01	412	6/27/2017 0:00:00	2	2	2	2	2	2	1	1	2	1	1	1	2	1	4	1	10	2	1	2	1	1	1	1	2	2	10	3	1	2	1	3	1	2	1	3	0	2	1	2	1	1	0	2	1
41	02	412	6/27/2017 0:00:00	2	1	1	2	1	2	2	2	2	1	1	1	1	1	4	1	20	2	1	2	1	1	1	1	2	2	6	2	1	2	1	2	0	2	1	2	0	2	1	2	2
41	03	412	6/27/2017 0:00:00	1	1	1	2	1	2	2	2	1	2	1	1	1	1	4	1	10	2	1	2	1	1	1	1	2	2	5	4	1	2	2	1	0	2	1					2	1
41	04	412	6/27/2017 0:00:00	2	1	1	2	1	2	2	2	2	2	1	1	1	1	4	1	8	3	1	2	1	1	1	1	3	2	7	3	1	2	1	3	0	2	1	1	0	2	1	2	1
41	05	412	6/27/2017 0:00:00	2	1	1	2	1	2	2	2	2	2	1	1	2	1	2	1	4	3	2	2	1	1	1	1	1	2	7	3	1	2	1	2	0	2	1	2	0	2	1	2	2
41	06	412	6/27/2017 0:00:00	2	2	2	2	2	2	2	2	2	2	1	1	2	1	4	1	2	3	2	2	1	2	1	1	2	2	6	3	1	2	1	3	1	2	1					2	2
41	07	412	6/27/2017 0:00:00	2	3	1	2	1	2	2	2	2	2	1	1	2	1	4	1	3	3	2	2	1	1	1	3	1	2	10	4	3	1	1	3	0	1	1	3	0	1	1	2	2
41	01	413	6/27/2017 0:00:00	2	4	2	2	1	2	1	1	2	2	1	1	2	1	1	1	4	3	1	2	1	2	2	1	1	2	5	4	1	2	2	1	0	2	2					2	2
41	02	413	6/27/2017 0:00:00	2	2	1	2	1	2	1	1	2	1	1	1	1	1	1	1	4	3	1	2	1	2	2	1	2	2	4	4	1	2	1									2	1
41	03	413	6/27/2017 0:00:00	2	1	1	2	1	2	1	1	1	2	1	1	1	1	1	1	6	2	1	2	1	2	2	1	1	2	4	4	1	2	3									2	2
41	04	413	6/27/2017 0:00:00	2	1	1	2	1	2	2	2	2	2	1	1	1	1	4	1	10	3	1	2	2	1	1	1	3	2	9	4	0	2	1	2	0	2	1	3	1	2	1	2	2
41	05	413	6/27/2017 0:00:00	2	3	2	2	1	2	2	2	1	3	1	1	1	1	1	1	4	3	1	2	2	1	2	2	1	2	6	2	0	2	1	4	3	2	1					2	2
41	06	413	6/27/2017 0:00:00	1	2	4	2	1	2	1	1	2	2	2					1	6	3	1	2	1	2	2	1	1	2	4	4	1	2	1									2	1
42	01	421	8/7/2017 0:00:00	2	1	1	2	2	2	2	1	2	1	1	1	2	1	4	1	11	3	1	2	2	2	2	1	1	2	2	2	1	2	1									2	2
42	02	421	8/7/2017 0:00:00	2	1	1	2	1	2	2	2	2	2	1	1	2	1	4	1	7	2	1	2	2	2	2	1	1	2	3	3	1	2	1									2	2
42	03	421	8/7/2017 0:00:00	2	1	5	2	2	2	2	1	2	2	1	1	2	1	4	1	5	3	1	2	2	2	2	1	1	2	5	3	1	2	1	2	0	2	1					2	2
42	04	421	8/7/2017 0:00:00	2	1	1	2	2	2	2	1	2	1	1	1	2	1	4	1	4	3	1	2	2	2	2	1	1	2	3	3	1	2	1									2	1
42	06	421	8/7/2017 0:00:00	2	1	1	2	1	2	2	2	2	2	1	1	2	1	4	1	8	3	1	2	2	2	2	1	1	2	5	3	1	2	1	2	0	2	1					2	2
42	07	421	8/7/2017 0:00:00	2	1	1	2	2	2	1	1	2	2	1	1	2	1	4	1	10	3	1	2	2	2	2	1	1	2	3	3	1	2	1									2	2
42	01	422	8/7/2017 0:00:00	2	1	1	2	2	2	2	2	2	2	1	1	2	1	4	1	20	3	1	2	2	1	2	2	1	2	5	3	1	2	1	2	0	2	1					2	1
42	02	422	8/7/2017 0:00:00	2	2	2	2	1	2	2	2	2	2	1	1	2	1	4	1	12	3	1	2	2	2	2	3	3	2	5	3	2	2	1	2	0	2	1					2	2
42	03	422	8/7/2017 0:00:00	2	3	3	2	1	2	2	2	2	2	1	1	1	1	4	1	16	3	1	2	2	1	1	2	3	2	5	5	3	2	1									2	2
42	04	422	8/7/2017 0:00:00	2	2	2	2	1	2	2	2	2	2	1	1	1	1	4	1	9	3	1	2	2	1	2	2	2	2	5	3	2	2	1	2	0	2	1					2	2
42	05	422	8/7/2017 0:00:00	2	2	2	2	1	2	2	2	2	2	1	1	2	1	4	1	4	2	1	2	2	2	2	2	1	2	5	5	2	2	1									2	2
42	06	422	8/7/2017 0:00:00	2	1	1	2	1	2	2	2	2	2	1	1	1	1	4	1	11	3	1	2	2	1	2	1	1	2	6	3	1	2	1	3	0	2	1					2	2
42	07	422	8/7/2017 0:00:00	2	2	2	2	2	2	2	1	2	1	1	1	1	1	4	1	10	3	1	2	2	1	2	1	1	2	9	3	1	2	1	6	1	2	1					2	2
42	02	423	8/7/2017 0:00:00	2	2	2	2	2	2	1	1	2	2	1	1	1	1	4	1	12	3	1	2	2	2	2	2	2	2	3	3	1	2	1									2	2
42	03	423	8/7/2017 0:00:00	2	1	1	2	2	2	1	1	1	2	1	1	1	1	4	1	3	2	1	2	2	2	2	2	2	2	3	3	1	2	3									2	2
42	04	423	8/7/2017 0:00:00	2	2	3	2	2	2	1	1	2	1	1	1	2	1	4	1	6	3	2	2	2	2	2	2	2	2	4	2	1	2	1	2	1	2	1					2	2
42	05	423	8/7/2017 0:00:00	1	1	1	2	2	2	1	1	2	1	1	1	2	1	4	1	5	3	1	2	2	1	2	2	2	2	3	3	1	2	1									2	2
42	06	423	8/7/2017 0:00:00	2	5	4	2	2	3	1	1	2	2	2					1	3	2	1	2	2	1	2	2	2	2	6	6	4	2	1									2	2
43	01	431	8/7/2017 0:00:00	2	1	1	2	1	2	2	2	1	1	1	1	1	1	1	1	16	3	1	2	2	2	2	1	1	2	6	3	1	2	1	3	0	2	1					2	2
43	02	431	8/7/2017 0:00:00	1	2	2	2	2	1	1	1	2	2	1	1	2	1	4	1	5	2	1	2	2	2	2	1	1	2	6	3	1	2	2	3	1	2	1					2	2
43	03	431	8/7/2017 0:00:00	2	1	1	2	2	2	1	1	1	2	2					1	10	2	1	2	2	2	2	1	1	2	3	3	1	2	1									2	1
43	04	431	8/7/2017 0:00:00	2	2	1	2	1	2	2	2	1	1	1	1	1	1	1	1	13	3	1	2	2	2	2	1	1	2	3	3	1	2	1									2	2
43	01	432	8/7/2017 0:00:00	2	1	1	2	1	2	1	1	2	2	1	1	2	1	4	1	3	2	1	2	2	2	2	2	3	2	5	2	0	2	1	3	1	2	1					2	2
43	02	432	8/7/2017 0:00:00	2	1	7	2	2	2	2	2	2	2	1	1	1	1	4	1	7	2	1	2	2	2	2	1	1	2	5	5	1	2	3									2	2
43	03	432	8/7/2017 0:00:00	2	1	1	2	1	2	2	2	2	1	1	1	2	1	4	1	8	3	1	2	2	2	2	1	1	2	3	3	1	2	3									2	2
43	04	432	8/7/2017 0:00:00	2	3	3	2	1	2	1	1	1	1	1	1	1	1	4	1	6	3	1	2	2	2	2	1	3	2	4	4	2	2	1									2	2
43	01	433	8/7/2017 0:00:00	2	2	3	2	2	2	1	1	1	1	1	1	1	1	4	1	17	3	1	2	2	2	2	3	3	2	4	4	2	2	1									2	2
43	02	433	8/7/2017 0:00:00	2	2	2	2	2	2	2	1	2	2	1	1	1	1	4	1	10	2	1	2	2	2	2	1	1	2	4	3	2	2	1	1	0	2	1					2	1
43	03	433	8/7/2017 0:00:00	2	2	1	2	2	2	2	2	1	1	2					1	7	3	1	2	2	2	2	1	1	2	4	4	2	1	1									2	2
43	04	433	8/7/2017 0:00:00	2	1	1	2	2	2	2	1	1	2	2					1	4	3	1	2	2	2	2	1	1	2	3	3	1	2	1									2	2
43	01	434	8/7/2017 0:00:00	2	3	3	2	2	1	1	1	2	2	1	1	2	1	4	1	6	2	1	2	2	2	2	1	3	2	4	4	1	2	1									2	2
43	02	434	8/7/2017 0:00:00	2	1	1	2	1	2	1	1	2	2	2					1	7	2	1	2	2	2	2	1	3	2	3	3	1	2	1									2	2
43	03	434	8/7/2017 0:00:00	2	1	1	2	2	1	1	1	2	1	1	1	2	1	4	1	10	2	1	2	2	2	2	1	3	2	3	3	1	2	1									2	2
43	04	434	8/7/2017 0:00:00	2	2	1	2	1	2	1	1	1	2	1	1	1	1	1	1	10	3	1	2	2	2	2	1	3	2	4	4	2	2	1									2	2
43	01	435	8/7/2017 0:00:00	2	1	1	2	2	2	2	2	2	2	1	1	2	1	4	1	15	3	1	2	2	2	2	1	1	2	3	3	1	2	1									2	2
43	02	435	8/7/2017 0:00:00	2	3	3	2	2	2	2	2	2	2	1	1	2	1	4	1	20	3	1	2	2	2	2	1	1	2	5	3	2	2	1	2	1	2	1					2	2
43	03	435	8/7/2017 0:00:00	2	1	1	2	2	2	2	2	2	2	2					1	4	2	1	2	2	2	2	1	1	2	5	5	1	2	1									2	2
43	04	435	8/7/2017 0:00:00	2	2	2	2	2	2	2	2	2	1	2					1	10	2	1	2	2	2	2	1	1	2	5	5	2	2	1									2	2
44	02	441	8/7/2017 0:00:00	2	1	1	2	2	2	1	1	2	1	1	1	2	1	4	1	10	2	2	2	1	2	2	1	1	2	3	3	1	2	1									2	2
44	03	441	8/9/2017 0:00:00	2	1	1	2	2	2	1	1	1	2	1	1	2	1	4	1	12	3	1	2	1	2	2	2	1	2	3	3	1	1	1									2	2
44	04	441	8/7/2017 0:00:00	2	2	1	2	1	2	1	1	2	2	1	1	1	1	4	1	6	2	1	2	1	2	2	3	2	2	5	5	2	2	1									2	2
44	01	442	8/5/2017 0:00:00	2	2	2	2	2	2	2	2	1	2	1	1	2	1	4	1	10	2	1	2	1	2	2	2	3	2	4	4	2	2	1									2	1
44	02	442	8/5/2017 0:00:00	2	1	4	2	2	2	1	1	2	2	1	1	2	1	4	1	4	2	1	2	1	2	2	2	3	2	3	3	1	2	2									2	2
44	03	442	8/5/2017 0:00:00	2	2	5	2	2	2	1	1	2	1	1	1	2	1	4	1	10	2	1	2	1	2	2	2	3	2	6	6	2	2	1									2	2
44	04	442	8/5/2017 0:00:00	2	2	2	2	2	2	1	1	2	2	1	1	2	1	4	1	5	2	1	2	1	2	2	3	2	2	6	3	2	2	1	3	0	2	1					2	2
44	01	443	8/7/2017 0:00:00	2	2	1	2	1	2	1	1	2	2	1	1	2	1	4	1	17	3	1	2	2	2	2	3	1	2	5	2	0	2	1	3	1	2	1					2	2
44	02	443	8/7/2017 0:00:00	2	1	1	2	2	2	2	1	1	1	1	1	2	1	4	1	12	3	1	2	2	2	2	3	3	2	3	3	1	2	3									2	1
44	03	443	8/7/2017 0:00:00	2	1	3	2	2	2	1	1	2	2	1	1	2	1	4	1	10	2	1	2	1	2	2	1	3	2	3	3	1	2	1									2	2
44	04	443	8/7/2017 0:00:00	2	2	1	2	1	2	1	1	1	1	1	1	2	1	4	1	9	2	1	2	1	2	2	1	1	2	5	3	1	2	1	2	1	2	1					2	2
44	02	444	8/7/2017 0:00:00	2	1	1	2	2	2	1	1	2	2	1	1	2	1	4	1	6	3	1	2	2	2	2	2	2	2	4	4	1	2	1									2	2
44	03	444	8/7/2017 0:00:00	2	1	1	2	2	2	1	1	1	2	1	1	2	1	4	1	12	3	1	2	1	2	2	2	1	2	3	3	1	1	1									2	2
44	04	444	8/7/2017 0:00:00	2	2	2	2	1	2	1	1	1	1	1	1	1	1	4	1	10	2	1	2	2	2	2	3	1	2	4	2	1	2	1	2	1	2	1					2	1
44	01	445	8/5/2017 0:00:00	2	2	2	1	1	2	2	2	1	2	1	1	2	1	4	1	16	3	1	2	2	2	2	3	1	2	7	4	0	2	1	3	2	2	1					2	2
44	02	445	8/5/2017 0:00:00	2	2	1	2	2	2	1	1	2	2	1	1	2	1	4	1	15	2	1	2	2	2	2	1	1	2	2	2	1	2	1									2	2
44	03	445	8/5/2017 0:00:00	1	1	1	2	1	2	2	2	2	2	1	1	1	1	4	1	9	3	1	2	1	2	2	2	3	2	3	3	1	2	1									2	2
44	04	445	8/5/2017 0:00:00	2	2	2	2	1	2	2	1	2	1	2					1	10	3	1	1	2	2	1	1	3	2	4	4	2	2	1									2	2
45	01	451	8/7/2017 0:00:00	2	2	2	2	1	2	2	1	2	2	1	1	1	1	4	1	2	2	1	2	2	2	2	1	2	2	4	4	2	2	1									2	2
45	02	451	8/7/2017 0:00:00	2	2	2	2	2	2	1	1	2	2	2					1	3	2	1	2	2	2	2	2	2	2	3	3	2	2	1									2	2
45	03	451	8/7/2017 0:00:00	2	1	2	2	2	2	1	1	1	1	1	1	2	1	4	1	6	3	2	2	2	2	2	3	3	2	3	3	1	2	1									2	2
45	04	451	8/7/2017 0:00:00	1	1	1	2	2	2	2	2	2	1	1	1	2	1	4	1	5	3	1	2	2	2	2	1	1	2	3	3	1	2	3									2	2
45	01	452	8/7/2017 0:00:00	2	1	1	2	1	2	1	1	1	1	1	1	1	1	1	1	10	2	1	2	2	2	2	1	1	2	2	2	1	2	1									2	2
45	02	452	8/7/2017 0:00:00	2	2	2	2	2	2	1	1	2	2	1	1	2	1	1	1	6	2	1	2	2	2	2	1	1	2	4	4	1	2	1									2	2
45	03	452	8/7/2017 0:00:00	1	3	3	2	1	2	1	1	2	2	1	1	1	1	1	1	6	2	1	2	2	2	2	1	1	2	5	3	2	2	1	2	1	2	1					2	2
45	04	452	8/7/2017 0:00:00	2	2	2	2	1	2	1	1	1	1	2					1	5	3	1	2	2	2	2	1	1	2	3	3	1	2	1									2	1
45	01	453	8/7/2017 0:00:00	2	2	3	2	2	2	2	2	2	2	2					1	5	2	1	2	2	2	2	2	3	2	5	2	0	2	1	3	1	2	1					2	2
45	02	453	8/7/2017 0:00:00	2	2	1	2	2	2	1	1	1	1	1	1	1	1	1	1	15	3	1	2	2	2	2	3	3	2	9	3	1	2	1	3	1	2	1	3	0	2	1	2	1
45	03	453	8/7/2017 0:00:00	2	1	1	2	2	2	2	1	1	2	1	1	2	1	4	1	4	3	1	2	2	2	2	1	1	2	3	3	1	2	1									2	1
45	04	453	8/7/2017 0:00:00	2	1	1	2	1	2	2	2	2	2	1	1	2	1	4	1	4	2	1	2	2	2	2	1	3	2	3	3	1	1	1									2	1
45	01	454	8/7/2017 0:00:00	2	2	4	2	2	2	2	1	2	3	1	1	1	1	4	1	7	2	1	2	2	2	2	2	2	2	4	2	1	2	1	2	1	2	1					2	2
45	02	454	8/7/2017 0:00:00	2	1	1	2	1	2	2	1	2	2	1	1	1	1	4	1	12	2	1	2	2	2	2	3	1	2	7	3	1	2	1	2	0	2	2	2	0	2	1	2	1
45	03	454	8/7/2017 0:00:00	2	1	1	2	1	2	2	2	2	2	1	1	2	1	4	1	3	2	1	2	2	2	2	1	1	2	2	2	1	2	3									2	2
45	04	454	8/7/2017 0:00:00	2	1	1	2	1	2	2	2	2	3	1	1	2	1	4	1	13	3	1	2	2	2	2	1	1	2	5	3	1	2	1	2	0	2	3					2	1
45	01	455	8/7/2017 0:00:00	2	1	1	2	2	2	2	2	2	2	1	1	2	1	1	1	11	3	1	2	2	1	2	2	3	2	6	3	1	2	3	3	0	2	3					2	2
45	02	455	8/7/2017 0:00:00	2	2	2	2	2	2	1	1	2	2	1	1	2	1	4	1	4	2	1	2	2	2	2	2	2	2	4	4	2	2	1									2	2
45	03	455	8/7/2017 0:00:00	2	1	1	2	1	2	2	2	2	2	1	1	2	1	1	1	11	3	1	2	2	1	2	2	3	2	5	3	1	2	2	2	0	2	2					2	1
45	04	455	8/7/2017 0:00:00	1	2	2	2	1	2	2	2	2	2	1	1	2	1	4	1	5	2	1	2	2	1	2	2	2	2	11	4	2	2	1	4	0	2	1	3	0	2	1	2	2
46	01	461	8/7/2017 0:00:00	2	1	2	2	2	2	2	1	2	2	1	1	1	1	4	1	7	2	1	2	2	2	2	1	1	2	7	3	1	2	1	4	0	2	1					2	2
46	02	461	8/7/2017 0:00:00	2	1	1	2	1	2	2	2	2	2	1	1	2	1	4	1	12	3	1	2	2	2	2	1	1	2	8	3	1	2	1	5	0	2	1					2	2
46	03	461	8/7/2017 0:00:00	1	2	1	2	1	2	1	1	2	2	1	1	1	1	4	1	6	3	1	2	2	2	2	1	1	2	3	3	1	2	1									2	1
46	04	461	8/7/2017 0:00:00	2	2	2	2	2	2	1	1	2	2	1	1	1	1	4	1	6	2	1	2	2	2	2	1	1	2	3	3	2	2	1									2	2
46	05	461	8/7/2017 0:00:00	2	2	4	2	2	2	1	1	2	2	1	1	1	1	4	1	8	2	1	2	2	2	2	1	1	2	4	2	1	2	1	2	1	2	1					2	1
46	01	462	8/7/2017 0:00:00	1	2	2	2	1	2	2	2	2	2	1	1	1	1	4	1	8	2	1	2	2	2	2	1	1	2	4	4	2	2	1									2	2
46	02	462	8/7/2017 0:00:00	2	1	1	2	1	2	1	1	2	2	1	1	1	1	1	1	4	2	1	2	2	2	2	2	2	2	5	3	1	2	1	2	0	2	1					2	2
46	03	462	8/7/2017 0:00:00	1	2	2	2	1	2	2	2	2	2	1	1	2	1	3	1	5	2	1	2	2	2	2	1	1	2	2	2	1	2	1									2	2
46	05	462	8/7/2017 0:00:00	2	1	3	2	2	2	1	1	1	1	1	1	2	1	4	1	6	2	1	2	2	2	2	1	1	2	3	3	1	2	1									2	1
46	01	463	8/7/2017 0:00:00	2	3	3	2	1	2	2	2	2	2	1	1	2	1	4	1	9	2	1	2	1	1	1	1	1	2	4	2	1	2	1	2	0	2	1					2	2
46	02	463	8/7/2017 0:00:00	2	2	2	2	2	2	1	1	2	1	1	1	1	1	4	1	15	3	1	2	1	1	1	1	2	2	13	3	1	2	1	4	0	2	1	6	0	2	1	2	2
46	04	463	8/7/2017 0:00:00	2	3	3	2	2	2	1	1	2	1	1	1	1	1	1	1	16	3	1	2	1	1	1	1	1	2	5	4	3	2	1	1	0	2	1					2	2
46	01	464	8/7/2017 0:00:00	2	1	3	2	2	2	2	1	2	2	1	1	1	1	4	1	10	2	1	1	1	2	2	1	1	2	8	3	1	2	1	2	0	2	1	2	0	2	1	2	2	1	0	2	1
46	02	464	8/7/2017 0:00:00	2	1	1	2	2	2	1	1	2	2	1	1	2	1	4	1	5	2	1	1	1	2	2	1	1	2	3	3	1	2	1									2	2
46	03	464	8/7/2017 0:00:00	2	6	7	2	1	2	2	2	2	2	1	1	2	1	4	1	5	3	1	2	2	2	2	1	1	2	18	3	2	2	1	3	0	2	3	3	0	2	3	2	2	4	2	2	1	1
46	04	464	8/7/2017 0:00:00	2	3	3	2	2	2	2	2	2	2	1	1	2	1	4	1	5	2	1	1	1	2	2	1	1	2	4	2	1	2	1	2	1	2	1					2	2
46	05	464	8/7/2017 0:00:00	2	1	1	2	1	2	2	2	1	2	1	1	2	1	4	1	7	2	1	2	1	2	2	2	2	2	4	3	1	2	2	1	0	2	2					2	2
47	01	471	6/23/2017 0:00:00	1	1	1	2	1	2	2	2	2	2	1	1	1	1	4	1	20	3	1	2	2	1	2	1	1	2	5	3	1	2	1	2	0	2	1					1	1
47	02	471	6/23/2017 0:00:00	2	1	1	2	2	2	1	1	2	2	1	1	1	1	1	1	14	3	1	2	2	1	2	1	1	2	3	3	1	2	3									1	1
47	03	471	6/23/2017 0:00:00	2	1	1	2	1	2	2	2	2	2	1	1	1	1	4	1	3	3	1	2	2	1	2	1	1	2	5	2	0	2	3	3	1	2	3					2	1
47	04	471	6/23/2017 0:00:00	2	2	2	2	1	2	2	2	1	1	2					1	6	3	1	2	1	2	2	1	1	2	5	2	1	2	1	3	1	2	1					2	2
47	02	472	6/23/2017 0:00:00	2	2	2	2	1	2	1	1	1	2	1	1	2	1	4	1	3	3	1	2	1	2	2	1	2	2	3	3	1	2	1									2	2
47	03	472	6/23/2017 0:00:00	2	1	1	2	1	2	2	2	1	2	1	1	1	1	4	1	6	3	1	2	1	2	2	1	1	2	2	2	1	2	1									2	2
47	04	472	6/23/2017 0:00:00	2	3	1	2	1	2	1	1	2	2	1	1	1	1	4	1	4	3	1	2	1	2	2	1	1	2	3	3	1	2	1									1	2
47	01	473	6/23/2017 0:00:00	2	1	2	2	2	2	2	2	2	2	1	1	2	1	4	1	5	2	1	2	1	1	1	1	1	2	5	3	1	2	1	2	0	2	1					2	2
47	02	473	6/23/2017 0:00:00	2	1	1	2	1	2	2	2	1	1	1	1	2	1	4	1	2	2	1	2	1	1	1	1	1	2	7	2	1	2	1	3	0	2	1	2	0	2	1	2	2
47	03	473	6/23/2017 0:00:00	2	1	1	2	2	2	2	2	1	2	1	1	1	1	4	1	5	2	1	2	1	2	1	1	1	2	5	3	0	2	1	2	1	2	1					2	1
47	04	473	6/23/2017 0:00:00	2	1	1	2	2	2	1	1	1	1	1	1	1	1	4	1	7	2	1	2	1	2	2	1	1	2	3	3	1	2	1									2	2
47	01	474	6/23/2017 0:00:00	2	1	1	2	1	2	2	2	2	2	1	1	2	1	2	1	10	3	1	2	1	1	1	1	1	2	3	3	1	2	1									2	1
47	02	474	6/23/2017 0:00:00	2	1	1	2	1	2	2	2	2	2	1	1	2	1	4	1	13	3	1	2	1	1	1	1	1	2	5	3	1	2	1	2	0	2	1					2	2
47	03	474	6/23/2017 0:00:00	2	1	1	2	1	2	2	2	2	2	1	1	2	1	4	1	19	3	1	2	1	1	1	1	1	2	2	2	1	2	1									1	1
47	04	474	6/23/2017 0:00:00	2	1	1	2	1	2	2	2	2	2	1	1	2	1	4	1	17	3	1	2	1	1	1	2	1	2	4	3	1	2	1	1	0	2	1					2	2
47	01	475	6/23/2017 0:00:00	1	2	1	2	1	1	2	2	2	1	1	1	2	1	4	1	12	2	1	2	1	1	2	2	3	2	5	3	1	2	1	2	1	2	1					2	1
47	02	475	6/23/2017 0:00:00	2	2	1	2	2	2	1	1	2	1	1	1	2	1	4	1	6	3	1	2	1	2	2	1	3	2	4	4	1	2	1									2	2
47	03	475	6/23/2017 0:00:00	2	1	1	2	2	2	1	1	1	1	1	1	1	1	4	1	17	3	1	2	1	2	2	2	2	2	3	3	1	2	1									2	2
47	04	475	6/23/2017 0:00:00	2	2	2	2	1	2	1	2	1	1	1	2	2	1	4	1	12	3	1	2	1	1	1	3	1	2	4	4	2	2	1									2	2
48	01	481	8/15/2017 0:00:00	2	1	2	2	1	2	1	1	2	2	2					1	7	3	1	2	1	2	2	3	3	2	4	2	1	2	1	2	0	2	1					2	2
48	02	481	8/15/2017 0:00:00	2	2	2	2	1	2	2	2	2	2	1	1	2	1	4	1	12	3	2	2	2	1	2	1	1	2	7	3	2	2	1	2	0	2	1	2	0	2	1	2	2
48	03	481	8/15/2017 0:00:00	2	1	2	2	1	2	1	1	2	2	1	1	2	1	4	1	4	2	1	2	1	2	2	3	3	2	5	3	1	1	1	2	0	1	1					2	2
48	04	481	8/15/2017 0:00:00	2	1	1	2	2	2	1	1	2	2	1	1	2	1	4	1	6	2	2	2	2	1	1	3	1	2	4	3	1	2	1	1	0	2	1					2	2
48	05	481	8/15/2017 0:00:00	2	1	1	2	1	2	1	1	2	2	1	1	2	1	4	1	6	3	1	2	1	2	2	3	3	2	3	3	1	2	1									2	2
48	06	481	8/15/2017 0:00:00	2	1	1	2	1	2	2	2	2	2	1	1	2	1	4	1	9	2	1	2	2	1	1	3	1	2	3	3	1	2	1									2	2
48	07	481	8/15/2017 0:00:00	2	1	1	2	2	3	1	1	2	2	1	1	2	1	4	1	9	3	1	2	1	2	2	3	3	2	6	3	0	2	1	3	1	2	1					2	2
48	01	482	8/15/2017 0:00:00	2	2	2	2	1	2	2	2	1	1	1	1	2	1	4	1	7	3	1	2	2	1	2	1	2	2	4	4	2	2	3									2	2
48	02	482	8/15/2017 0:00:00	2	1	1	2	2	2	2	1	1	2	1	1	2	1	4	1	6	2	1	2	2	1	1	3	3	2	4	4	1	2	1									2	1
48	03	482	8/15/2017 0:00:00	2	2	2	2	2	2	2	1	2	2	1	1	2	1	4	1	6	2	1	2	2	1	2	3	1	2	5	3	2	2	1	2	0	2	1					2	2
48	04	482	8/15/2017 0:00:00	2	1	1	2	1	2	2	2	1	2	1	1	1	1	2	1	10	2	1	2	2	1	1	3	3	2	4	3	1	2	1	1	0	2	1					2	1
48	05	482	8/15/2017 0:00:00	1	1	1	2	1	2	2	2	2	2	1	1	1	1	4	1	9	3	1	2	2	1	2	3	1	2	6	4	1	2	3	2	0	2	3					2	1
48	06	482	8/15/2017 0:00:00	2	3	3	2	1	2	2	2	2	2	1	1	2	1	4	1	10	2	1	2	2	1	1	3	3	2	9	3	1	2	1	2	1	2	1	3	1	2	1	2	2	1	0	2	1
48	07	482	8/15/2017 0:00:00	2	2	2	2	2	2	2	1	2	2	1	1	1	1	4	1	7	2	2	2	2	1	2	3	1	2	4	4	2	2	3									2	1
48	01	483	8/15/2017 0:00:00	2	1	1	2	2	2	1	1	1	1	1	1	2	1	4	1	11	2	1	2	2	1	1	3	1	2	4	3	1	2	2	1	0	2	2					2	1
48	02	483	8/15/2017 0:00:00	2	1	1	2	1	2	2	2	2	1	1	1	1	1	4	1	16	3	1	2	2	1	1	3	1	2	2	2	1	2	1									2	2
48	03	483	8/15/2017 0:00:00	2	1	1	2	2	2	2	1	2	2	1	1	2	1	4	1	7	3	1	2	2	1	1	3	1	2	6	3	0	2	2	3	1	2	1					2	1
48	04	483	8/15/2017 0:00:00	2	1	1	2	1	2	2	2	2	2	1	1	1	1	4	1	9	3	1	2	2	1	1	3	1	2	4	2	0	2	1	2	1	2	1					2	2
48	05	483	8/15/2017 0:00:00	2	1	2	2	2	2	1	1	1	2	1	1	2	1	4	1	8	2	1	2	2	1	1	1	1	2	3	3	1	2	1									2	1
48	06	483	8/15/2017 0:00:00	2	1	1	2	2	2	1	1	2	2	1	1	2	1	4	1	9	3	1	2	2	1	2	1	1	2	2	2	0	2	1									2	2
49	01	491	6/20/2017 0:00:00	2	3	2	2	2	2	2	2	1	1	1	1	2	1	4	1	4	3	1	2	1	2	2	1	1	2	8	3	1	2	1	4	2	2	1	1	0	2	2	2	2
49	02	491	6/20/2017 0:00:00	1	1	1	2	1	2	2	2	2	2	2					1	3	3	1	2	1	2	2	1	1	2	4	4	1	2	1									2	2
49	01	492	6/20/2017 0:00:00	2	1	2	2	1	2	1	1	2	2	1	1	2	1	4	1	4	3	1	2	1	2	2	1	3	2	6	3	0	2	1	3	1	2	1					2	2
49	02	492	6/21/2017 0:00:00	2	1	1	2	1	2	1	1	2	2	1	1	2	1	4	1	5	3	1	2	1	2	2	1	3	2	2	2	1	2	1									2	2
49	03	492	6/22/2017 0:00:00	2	2	2	2	1	2	1	1	2	2	1	1	2	1	1	1	10	3	1	2	1	2	2	1	3	2	5	5	2	2	1									2	1
49	04	492	6/22/2017 0:00:00	2	2	2	2	1	1	1	1	2	2	2					1	5	2	2	2	1	2	2	1	1	2	4	4	2	2	1									2	2
49	01	493	6/22/2017 0:00:00	2	1	1	2	2	2	2	2	2	2	1	1	2	1	4	1	3	3	1	2	1	2	2	1	3	2	6	3	1	2	2	3	0	2	2					2	2
49	02	493	6/22/2017 0:00:00	2	2	1	2	2	2	2	2	2	3	1	1	2	1	4	1	3	3	2	2	1	2	2	1	2	2	4	2	1	2	2	2	1	2	2					2	2
49	03	493	6/22/2017 0:00:00	2	2	2	2	2	2	2	2	2	2	2					1	10	3	1	2	1	1	1	2	2	2	3	3	2	2	1									2	1
49	04	493	6/22/2017 0:00:00	2	1	1	2	2	2	2	2	2	3	1	1	2	1	4	1	6	2	1	2	1	1	1	1	2	2	3	3	1	2	1									2	2
49	03	494	6/22/2017 0:00:00	2	1	1	2	1	2	2	2	2	3	2					1	4	2	1	2	2	2	2	1	3	2	4	4	1	2	1									2	1
49	04	494	6/22/2017 0:00:00	2	2	2	2	2	2	2	2	2	2	2					1	5	3	1	2	1	2	2	3	1	2	3	3	1	2	3									2	2
49	01	495	6/22/2017 0:00:00	2	1	4	2	2	2	1	1	1	1	1	1	2	1	4	1	11	3	1	2	1	2	2	3	3	2	3	3	1	2	1									2	1
49	02	495	6/22/2017 0:00:00	2	2	2	2	1	2	2	2	2	2	1	1	2	1	4	1	8	2	1	2	1	2	2	2	1	2	7	3	1	2	1	4	1	2	1					2	2
49	03	495	6/22/2017 0:00:00	2	5	2	2	1	2	2	2	1	1	2					1	7	3	1	2	1	1	2	3	3	2	3	3	2	2	1									2	2
49	04	495	6/22/2017 0:00:00	1	2	2	2	1	2	2	2	2	2	2					1	4	2	1	2	1	2	2	3	2	2	3	3	2	2	3									2	2
49	01	496	6/22/2017 0:00:00	2	2	4	2	2	2	1	1	1	2	1	1	2	2	4	1	6	2	1	1	2	2	1	1	3	2	3	3	2	2	1									2	2
49	02	496	6/22/2017 0:00:00	2	1	1	2	2	2	1	1	2	1	1	1	2	1	4	1	20	2	1	1	2	2	2	2	2	2	4	4	1	2	1									2	2
49	03	496	6/22/2017 0:00:00	2	2	2	2	2	3	1	1	1	1	1	1	2	1	4	1	10	2	1	1	2	2	1	1	3	2	3	3	2	2	1									2	2
49	04	496	6/22/2017 0:00:00	2	1	1	2	1	2	2	1	1	1	1	1	1	1	4	1	5	2	1	1	2	2	1	1	3	2	3	3	1	2	1									2	2
50	01	501	8/15/2017 0:00:00	2	1	1	2	1	2	2	2	2	1	1	1	2	1	4	1	13	2	1	2	2	1	1	1	2	2	8	3	1	2	1	5	0	2	1					2	2
50	02	501	8/15/2017 0:00:00	2	2	2	2	1	2	2	1	2	2	1	1	2	1	4	1	13	3	1	2	2	1	1	2	2	2	6	3	1	2	1	3	1	2	1					2	2
50	03	501	8/15/2017 0:00:00	2	1	1	2	2	2	2	2	2	2	1	1	2	1	4	1	9	2	1	2	2	1	1	1	2	2	10	3	1	2	1	3	0	2	1	4	0	2	1	2	2
50	04	501	8/15/2017 0:00:00	2	1	1	2	2	2	1	1	2	3	1	1	2	1	4	1	4	2	1	2	2	1	1	1	1	2	3	3	1	2	3									2	2
50	01	502	8/15/2017 0:00:00	2	2	2	2	1	2	2	2	2	2	1	1	1	1	4	1	9	3	1	2	2	2	2	1	3	2	3	3	1	2	1									2	2
50	02	502	8/15/2017 0:00:00	2	2	2	2	1	2	2	2	1	1	1	1	1	1	4	1	14	3	1	2	2	2	2	1	3	2	7	2	0	2	1	5	2	2	1					2	2
50	03	502	8/15/2017 0:00:00	2	1	1	2	1	2	2	2	2	2	1	1	1	1	4	1	3	2	1	2	2	2	2	1	3	2	3	3	1	2	1									2	2
50	04	502	8/15/2017 0:00:00	2	1	1	2	2	2	2	1	2	2	1	1	2	1	4	1	15	3	1	2	2	2	2	1	3	2	7	3	1	2	1	4	0	2	1					2	2
50	05	502	8/15/2017 0:00:00	2	1	1	2	1	2	2	2	2	2	1	1	1	1	4	1	5	3	1	2	1	2	1	3	3	2	4	4	1	2	1									2	1
50	01	503	8/15/2017 0:00:00	2	1	1	2	1	2	2	2	2	1	1	1	1	1	4	1	10	3	1	2	2	2	2	2	1	2	6	3	1	2	3	3	0	2	3					2	1
50	02	503	8/15/2017 0:00:00	2	1	1	2	1	2	2	2	2	2	1	1	2	1	4	1	10	3	1	2	1	2	2	3	1	2	10	3	1	2	3	2	0	2	3	5	0	2	3	2	2
50	03	503	8/15/2017 0:00:00	2	1	1	2	1	2	2	2	2	1	1	1	2	1	4	1	15	3	2	2	2	2	2	2	1	2	4	2	1	2	3	2	0	2	3					2	1
50	04	503	8/15/2017 0:00:00	2	1	3	2	2	2	1	1	1	1	1	1	2	1	4	1	7	3	2	2	2	2	2	2	2	2	9	6	1	2	1	3	0	2	1					2	2
50	05	503	8/15/2017 0:00:00	2	1	1	2	1	2	2	2	2	3	1	1	1	1	4	1	5	3	1	2	2	2	2	1	1	2	7	3	1	2	3	4	0	2	3					2	2
50	01	504	8/15/2017 0:00:00	2	2	1	2	1	2	1	1	1	1	1	1	1	1	4	1	6	2	2	2	2	2	1	3	1	2	3	3	1	2	1									2	1
50	02	504	8/15/2017 0:00:00	2	2	2	2	2	2	1	1	1	2	2					1	5	2	1	2	2	2	1	3	3	2	6	4	2	2	1	2	0	2	2					2	1
50	03	504	8/15/2017 0:00:00	2	2	2	2	2	2	1	1	1	2	1	1	2	1	4	1	6	2	1	2	2	2	1	3	1	2	4	4	2	2	1									2	1
50	04	504	8/15/2017 0:00:00	2	2	2	2	2	2	1	1	2	2	1	1	2	1	4	1	5	2	1	2	2	2	1	3	3	2	4	4	2	2	2									2	2
50	05	504	8/15/2017 0:00:00	2	1	1	2	2	2	1	1	2	2	1	1	1	1	4	1	1	2	1	2	2	2	1	3	1	2	3	3	1	2	1									2	2
51	01	511	6/23/2017 0:00:00	1	1	1	2	2	2	2	1	1	2	1	1	2	1	3	1	4	3	1	2	1	2	2	1	1	2	6	3	1	2	1	3	0	2	1					2	2
51	02	511	6/23/2017 0:00:00	2	2	2	2	1	2	2	2	2	2	1	1	2	1	4	1	3	3	1	2	1	2	2	1	1	2	7	3	0	2	1	4	2	2	2					2	2
51	03	511	6/23/2017 0:00:00	2	2	2	2	1	2	2	2	2	1	1	1	1	1	3	1	5	2	1	2	1	2	2	1	1	2	4	4	2	2	1									2	1
51	04	511	6/23/2017 0:00:00	2	2	1	2	1	2	2	2	2	1	1	1	1	1	4	1	7	3	1	2	1	2	2	1	1	2	9	5	2	2	1	4	0	2	1					2	2
51	05	511	6/23/2017 0:00:00	2	2	3	2	2	2	1	1	1	2	1	1	1	1	4	1	4	3	1	2	1	2	2	1	1	2	6	6	2	2	1									2	2
51	06	511	6/23/2017 0:00:00	2	6	6	2	2	2	1	1	1	1	1	1	2	1	4	1	11	3	1	2	1	1	2	1	1	2	5	5	3	2	1									2	1
51	07	511	6/23/2017 0:00:00	2	2	1	2	1	2	2	1	1	2	1	1	1	1	4	1	5	3	1	2	1	1	2	1	1	2	4	3	1	2	1	1	0	2	2					2	1
51	01	512	6/23/2017 0:00:00	2	1	1	2	1	2	2	2	2	3	2					1	4	2	1	2	1	2	2	1	1	2	5	5	1	2	3									2	2
51	03	512	6/23/2017 0:00:00	2	1	1	2	2	2	1	1	2	2	1	1	2	1	4	1	4	2	1	2	1	2	2	1	1	2	3	3	1	2	1									2	2
51	04	512	6/23/2017 0:00:00	2	1	1	2	1	2	1	1	2	2	1	1	1	1	3	1	10	3	1	2	1	2	2	1	1	2	2	2	1	2	1									2	2
51	05	512	6/23/2017 0:00:00	2	2	2	2	1	2	1	1	2	2	1	1	2	1	4	1	5	3	1	2	1	2	2	1	1	2	4	4	2	1	1									2	2
51	06	512	6/23/2017 0:00:00	2	1	1	2	1	2	2	2	2	2	1	1	1	1	3	1	6	3	1	2	1	2	2	1	1	2	5	3	1	2	1	2	0	2	3					2	2
51	07	512	6/23/2017 0:00:00	2	1	1	2	1	2	2	2	2	2	1	1	1	1	3	1	3	3	1	2	1	2	2	1	1	2	4	4	1	2	1									2	2
51	01	513	6/23/2017 0:00:00	2	1	2	2	2	2	1	1	2	1	1	1	2	2	4	1	4	2	1	2	1	1	2	1	2	2	5	5	1	2	1									2	2
51	02	513	6/23/2017 0:00:00	2	2	2	2	1	2	2	2	2	1	1	1	2	1	1	1	10	3	1	2	1	2	1	1	2	2	6	4	2	2	1	2	0	2	1					2	2
51	03	513	6/23/2017 0:00:00	2	1	1	2	1	2	2	2	2	2	1	1	2	1	4	1	5	3	1	2	1	2	1	1	3	2	10	3	1	2	1	5	0	2	1	2	0	2	1	2	2
51	04	513	6/23/2017 0:00:00	2	1	1	2	1	2	2	2	1	2	1	1	1	1	4	1	5	2	1	2	1	2	2	1	3	2	3	3	1	2	1									2	2
51	05	513	6/23/2017 0:00:00	2	1	1	2	2	2	2	2	2	2	1	1	2	1	3	1	6	3	1	2	1	2	2	1	2	2	5	3	1	2	3	2	0	2	3					2	2
51	06	513	6/23/2017 0:00:00	2	1	1	2	1	2	2	2	1	2	1	1	1	1	4	1	8	2	1	2	1	2	2	1	1	2	3	3	1	2	1									2	2
52	01	521	8/15/2017 0:00:00	2	2	1	2	1	2	1	1	1	1	1	1	1	1	1	1	6	3	1	2	1	2	2	1	3	2	3	3	1	2	1									2	1
52	02	521	8/15/2017 0:00:00	2	1	2	2	1	2	1	1	2	2	1	1	1	1	4	1	3	2	1	2	1	2	2	1	2	2	4	3	1	2	1	1	0	2	2					2	2
52	03	521	8/15/2017 0:00:00	2	1	1	2	1	2	1	1	2	1	1	1	1	1	4	1	6	2	1	2	1	2	2	2	1	2	2	2	1	2	3									2	1
52	04	521	8/15/2017 0:00:00	2	1	1	2	2	2	1	1	2	1	1	1	1	1	4	1	6	3	1	2	1	2	2	1	2	2	3	3	1	2	2									2	2
52	01	522	8/15/2017 0:00:00	2	1	3	2	2	2	1	1	2	2	2					1	3	2	1	2	1	2	2	1	2	2	3	3	1	2	1									2	2
52	02	522	8/15/2017 0:00:00	2	2	2	2	2	2	2	1	1	2	1	1	1	1	2	1	5	2	1	1	1	2	2	2	3	2	6	3	2	2	1	3	0	2	1					1	1
52	03	522	8/15/2017 0:00:00	2	1	2	2	2	2	2	2	2	2	1	1	2	1	4	1	8	2	1	2	2	2	1	1	2	2	5	5	1	2	2									2	2
52	04	522	8/15/2017 0:00:00	2	2	2	2	1	2	1	2	1	1	1	1	1	1	4	1	3	1	1	2	1	2	1	2	3	2	6	3	2	2	1	2	0	2	2	1	0	2	2	2	2
52	01	523	8/15/2017 0:00:00	2	1	1	2	1	2	1	1	2	2	1	1	2	1	4	1	6	3	1	2	1	2	2	1	1	2	3	3	1	2	1									2	2
52	02	523	8/15/2017 0:00:00	2	1	2	2	1	2	1	1	2	2	1	1	1	1	4	1	4	3	1	2	1	2	2	1	1	2	3	3	1	2	3									2	2
52	03	523	8/15/2017 0:00:00	2	2	2	2	1	2	1	1	2	2	1	1	2	1	4	1	7	3	1	2	1	2	2	1	1	2	4	4	2	2	3									2	2
52	04	523	8/15/2017 0:00:00	2	1	1	2	1	2	1	1	1	2	1	1	1	1	4	1	4	2	1	2	1	2	2	1	1	2	3	3	1	2	1									2	2
52	01	524	8/15/2017 0:00:00	2	5	5	2	2	2	2	1	2	2	1	1	2	1	3	1	4	3	1	2	1	2	2	1	1	2	13	3	1	2	2	4	1	2	1	3	2	2	1	2	2	1	0	2	2	2
52	02	524	8/15/2017 0:00:00	2	1	1	2	2	2	1	1	2	2	1	1	2	1	4	1	4	2	1	2	1	2	2	1	2	2	3	3	1	2	3									2	2
52	04	524	8/15/2017 0:00:00	2	3	3	2	2	2	2	1	1	2	1	1	2	1	4	1	4	2	1	2	1	2	2	1	1	2	7	3	1	2	3	3	2	2	3	1	0	2	3	2	2
52	01	525	8/15/2017 0:00:00	2	1	1	2	1	2	1	1	2	2	1	1	2	1	1	1	8	3	1	2	1	1	2	1	1	2	5	3	1	2	3	2	0	2	3					2	1
52	02	525	8/15/2017 0:00:00	2	2	2	2	1	2	2	2	2	2	1	1	2	1	4	1	13	3	1	2	1	1	1	3	2	2	7	2	1	2	3	3	1	2	3	2	0	2	3	2	2
52	03	525	8/15/2017 0:00:00	2	1	1	2	1	2	2	2	2	2	1	1	2	1	1	1	7	3	1	2	1	2	1	1	1	2	3	3	1	2	3									2	1
52	04	525	8/15/2017 0:00:00	2	1	1	2	1	2	2	2	2	2	1	1	1	1	1	1	16	3	1	2	1	1	2	1	1	2	4	2	1	2	3	1	0	2	3	1	0	2	3	2	1
52	01	526	8/15/2017 0:00:00	2	2	1	2	1	2	2	2	2	2	1	1	1	1	4	1	3	3	1	2	1	2	2	1	3	2	4	4	2	2	2									2	1
52	03	526	8/15/2017 0:00:00	2	1	1	2	1	2	2	2	1	1	1	1	2	1	4	1	5	3	1	2	1	2	2	1	1	2	3	3	1	2	1									2	1
52	04	526	8/15/2017 0:00:00	2	1	1	2	2	2	2	1	2	2	1	1	2	1	4	1	12	3	2	2	1	2	2	1	2	2	7	2	0	2	1	3	1	2	1	2	0	2	1	2	2
52	01	527	8/15/2017 0:00:00	2	1	5	2	1	2	2	2	1	2	2					1	7	3	1	2	1	2	2	1	1	2	3	3	1	2	1									2	2
52	02	527	8/15/2017 0:00:00	2	1	1	2	1	2	2	2	1	1	1	1	1	1	4	1	3	2	1	2	1	2	2	1	1	2	3	3	1	2	1									2	2
52	03	527	8/15/2017 0:00:00	2	1	1	2	1	2	2	2	2	2	1	1	2	1	4	1	12	3	1	2	1	2	2	1	1	2	3	3	1	2	1									2	2
52	04	527	8/15/2017 0:00:00	2	1	1	2	1	2	2	2	2	2	2					1	7	3	1	2	1	2	2	1	1	2	3	3	1	2	1									2	1
52	01	528	8/15/2017 0:00:00	1	2	2	2	2	2	1	1	2	2	2					1	13	2	1	2	1	2	2	1	1	2	5	1	0	2	3	4	2	2	3					2	2
52	02	528	8/15/2017 0:00:00	2	1	2	2	2	2	1	1	2	2	1	1	1	1	4	1	12	3	1	2	1	2	2	1	1	2	6	3	1	2	1	3	0	2	2					2	2
52	03	528	8/15/2017 0:00:00	2	1	1	2	1	2	2	2	1	2	1	1	2	1	2	1	3	3	1	2	1	2	2	1	1	2	4	2	0	2	1	2	1	2	2					2	1
52	04	528	8/15/2017 0:00:00	2	2	3	2	1	2	1	1	1	1	1	1	2	1	4	1	5	2	1	2	1	2	2	1	1	2	3	3	2	2	1									2	1
53	01	531	8/16/2017 0:00:00	2	1	1	2	2	2	2	1	2	2	1	1	1	1	2	1	3	3	1	2	1	2	2	1	1	2	6	3	1	2	1	3	0	2	1					1	2
53	03	531	8/16/2017 0:00:00	2	1	1	2	1	2	2	2	1	1	1	1	2	1	4	1	10	3	1	2	1	2	2	1	1	2	6	6	1	2	1									1	1
53	04	531	8/16/2017 0:00:00	2	1	1	2	1	2	2	2	2	1	1	1	2	1	4	1	10	3	1	2	1	2	2	1	1	2	2	2	1	2	1									2	2
53	01	532	8/16/2017 0:00:00	2	2	2	2	1	2	2	2	2	2	1	1	2	1	1	1	6	3	2	2	1	2	2	1	1	2	5	3	2	2	3	2	0	2	3					2	2
53	03	532	8/16/2017 0:00:00	2	1	1	2	1	2	2	2	2	2	1	1	2	1	4	1	6	2	1	2	1	2	2	1	1	2	6	6	1	2	3									2	2
53	04	532	8/16/2017 0:00:00	1	1	1	2	1	2	2	2	2	2	1	1	2	1	4	1	15	3	1	2	1	2	2	1	1	2	6	3	1	2	3	3	0	2	3					2	2
53	01	533	8/16/2017 0:00:00	1	2	3	2	1	2	1	1	2	2	1	1	2	1	4	1	10	3	1	2	1	2	2	2	3	2	4	4	2	2	1									2	1
53	02	533	8/16/2017 0:00:00	1	2	1	2	1	3	1	1	1	1	1	1	2	1	4	1	6	3	1	2	1	2	2	2	3	2	5	2	1	2	1	3	1	2	1					2	2
53	03	533	8/16/2017 0:00:00	2	2	2	2	1	2	1	1	2	1	1	1	2	1	4	1	10	3	1	2	1	2	2	2	3	2	3	3	2	2	1									2	2
53	01	534	8/16/2017 0:00:00	2	1	1	2	1	2	2	2	1	2	1	1	2	1	4	1	7	2	1	2	1	2	2	1	1	2	6	2	0	2	1	4	1	2	1					2	2
53	02	534	8/16/2017 0:00:00	2	2	1	2	1	2	2	2	2	2	1	1	1	1	4	1	17	2	1	2	1	2	2	3	1	2	4	4	2	2	1									2	2
53	03	534	8/16/2017 0:00:00	2	2	3	2	2	2	1	1	1	1	1	1	1	1	4	1	5	2	1	2	1	1	2	1	1	2	4	4	2	2	1									2	2
53	04	534	8/16/2017 0:00:00	2	3	3	2	2	2	1	1	1	1	1	1	1	2	4	1	14	2	1	2	1	2	2	3	1	2	6	3	2	2	3	3	1	2	3					2	2
53	01	535	8/16/2017 0:00:00	2	2	1	2	1	2	2	2	2	2	1	1	1	1	4	1	8	3	1	2	1	2	2	1	1	2	10	7	1	2	2	2	0	2	1	1	0	2	1	2	2
53	02	535	8/16/2017 0:00:00	2	1	1	2	1	2	2	2	2	2	1	1	1	1	4	1	5	2	1	2	1	2	2	1	1	2	4	3	1	2	1	1	0	2	1					2	2
53	04	535	8/16/2017 0:00:00	2	1	1	2	1	2	2	2	1	2	1	1	1	1	4	1	8	3	1	2	1	2	2	1	1	2	3	3	1	2	1									2	1
55	01	551	8/14/2017 0:00:00	2	1	1	2	1	2	2	2	2	2	1	1	1	1	1	1	12	3	1	2	1	2	2	1	1	2	5	2	0	2	1	3	1	2	1					2	1
55	02	551	8/14/2017 0:00:00	2	3	2	2	1	2	2	2	2	1	1	1	1	1	1	1	15	3	1	2	1	2	2	1	1	2	6	2	0	2	1	4	2	2	1					2	2
55	03	551	8/14/2017 0:00:00	2	1	1	2	2	2	2	2	1	2	1	1	1	1	1	1	8	3	1	2	1	2	2	1	1	2	6	2	1	2	1	4	0	2	1					2	2
55	04	551	8/14/2017 0:00:00	2	1	1	2	2	2	1	1	2	3	1	1	2	1	1	1	8	2	1	2	1	2	2	1	3	2	3	3	1	2	1									2	2
55	05	551	8/14/2017 0:00:00	2	1	2	2	2	2	1	1	2	1	1	1	1	1	1	1	11	2	1	2	1	2	2	1	1	2	6	3	1	2	1	3	2	2	1					2	2
55	01	552	8/14/2017 0:00:00	2	1	1	2	1	2	2	2	2	2	1	1	2	1	1	1	16	2	2	2	1	2	2	1	1	2	3	3	1	2	1									1	2
55	02	552	8/14/2017 0:00:00	2	1	1	2	1	2	2	2	2	2	1	1	2	1	1	1	3	3	1	2	1	2	2	1	3	2	3	3	1	2	1									1	1
55	03	552	8/14/2017 0:00:00	2	1	1	2	1	2	2	2	2	2	1	1	1	1	1	1	19	3	1	2	1	2	2	1	1	2	5	3	1	2	1	2	0	2	1					1	1
55	04	552	8/14/2017 0:00:00	2	2	2	2	1	2	2	2	1	1	1	1	2	1	1	1	11	2	1	2	1	1	2	1	1	2	6	3	1	2	1	3	0	2	1					2	2
55	05	552	8/14/2017 0:00:00	2	1	1	2	1	2	1	2	2	2	1	1	1	1	1	1	15	2	1	2	1	2	2	1	1	2	7	3	1	2	1	4	0	2	1					2	2
55	01	553	8/14/2017 0:00:00	2	1	1	2	2	2	1	1	2	2	1	1	1	1	1	1	8	3	1	2	1	2	2	1	1	2	3	2	1	2	1	1	0	2	1					2	1
55	02	553	8/14/2017 0:00:00	2	2	1	2	1	2	1	1	2	1	1	1	1	1	1	1	7	3	1	2	1	2	2	1	1	2	4	3	1	2	1	1	0	2	1					2	2
55	03	553	8/14/2017 0:00:00	2	2	4	2	1	2	1	1	1	1	2					1	7	3	1	2	1	2	2	1	1	2	7	2	1	2	1	2	0	2	1	3	0	2	2	2	2
55	04	553	8/14/2017 0:00:00	2	2	2	2	2	2	1	1	1	2	1	1	2	1	1	1	6	3	1	2	1	2	2	1	1	2	4	4	2	2	1									2	2
55	05	553	8/14/2017 0:00:00	2	1	1	2	2	2	1	1	1	2	1	1	1	1	1	1	6	2	1	2	1	2	2	1	1	2	3	3	1	2	3									2	2
55	01	554	8/14/2017 0:00:00	2	1	2	2	2	2	2	1	2	1	1	1	1	1	1	1	10	3	1	2	1	2	2	1	1	2	7	4	0	2	1	3	1	2	1					2	2
55	03	554	8/14/2017 0:00:00	2	1	1	2	2	2	1	1	1	1	1	1	1	1	1	1	7	3	1	2	1	2	2	1	1	2	7	3	1	2	3	2	0	2	3	2	0	2	3	2	1
55	04	554	8/14/2017 0:00:00	2	2	1	2	1	2	2	2	1	2	1	1	1	1	1	1	14	3	1	2	1	2	2	1	1	2	5	2	1	2	1	2	1	2	1	1	0	2	1	2	1
55	05	554	8/14/2017 0:00:00	2	1	1	2	1	2	2	2	2	3	1	1	1	1	1	1	8	2	1	2	1	2	2	1	1	2	3	3	1	2	3									2	1
56	01	561	6/5/2017 0:00:00	2	2	2	2	1	2	2	2	2	1	1	1	2	1	1	1	10	3	2	2	1	1	1	1	2	2	6	3	1	2	1	2	0	2	1	1	0	2	1	2	2
56	02	561	6/5/2017 0:00:00	2	2	2	2	1	2	2	2	2	2	1	1	2	1	4	1	12	3	1	2	1	1	1	1	1	2	8	3	1	2	1	2	1	2	1	3	0	2	1	2	2
56	03	561	6/5/2017 0:00:00	2	1	1	2	1	2	2	2	2	2	1	1	2	1	4	1	6	3	1	2	1	1	1	1	1	2	3	3	1	1	1									2	2
56	04	561	6/5/2017 0:00:00	2	2	2	2	1	2	2	2	1	1	1	1	2	1	4	1	8	3	1	2	1	1	1	1	1	2	4	3	2	2	1	1	0	2	1					2	2
56	02	562	6/5/2017 0:00:00	2	2	1	2	1	2	2	2	2	1	1	1	2	1	4	1	5	3	1	2	1	2	2	1	1	2	4	1	0	2	3	3	2	2	3					2	2
56	03	562	6/5/2017 0:00:00	2	1	1	2	1	2	2	2	1	1	2					1	10	3	1	2	1	2	2	1	1	2	5	3	1	2	1	2	0	2	1					2	1
56	04	562	6/5/2017 0:00:00	2	1	3	2	1	2	2	2	2	2	1	1	1	1	4	1	6	3	1	2	1	2	2	1	1	2	4	4	1	2	1									2	1
56	01	563	6/5/2017 0:00:00	2	2	1	2	1	2	1	1	1	2	1	1	1	1	1	1	4	3	1	2	1	1	2	1	1	2	6	2	1	2	1	4	1	2	1					1	1
56	02	563	6/5/2017 0:00:00	2	3	2	2	1	2	1	1	1	2	1	1	2	1	3	1	6	3	2	2	1	2	2	1	1	2	7	4	0	2	2	3	0	2	2					2	1
56	03	563	6/5/2017 0:00:00	2	1	1	2	1	2	2	1	2	2	1	1	2	1	4	1	4	3	1	2	1	2	2	2	2	2	2	2	1	2	1									2	2
56	04	563	6/5/2017 0:00:00	2	1	1	2	2	2	1	1	2	2	1	1	2	1	4	1	6	3	1	2	1	1	2	1	1	2	4	2	1	2	1	2	1	2	1					2	2
56	01	564	6/5/2017 0:00:00	2	1	1	2	2	2	1	1	2	2	2					1	6	2	1	2	1	1	2	1	2	2	3	3	1	2	1									2	1
56	02	564	6/5/2017 0:00:00	2	1	1	2	1	1	2	2	2	2	1	1	2	1	4	1	2	3	1	2	1	2	2	1	2	2	2	2	1	2	1									2	2
56	03	564	6/5/2017 0:00:00	2	1	1	2	1	2	1	1	1	2	1	1	1	1	1	1	2	2	1	2	1	2	2	1	3	2	2	2	1	2	1									2	2
56	04	564	6/5/2017 0:00:00	2	1	2	2	2	2	1	1	2	2	2					1	5	2	1	2	1	1	2	1	2	2	3	3	1	2	1									2	2
56	01	565	6/5/2017 0:00:00	2	1	5	2	1	2	2	2	2	1	1	1	1	1	4	1	10	3	1	2	1	1	2	2	3	2	4	1	0	2	1	3	1	2	1					2	1
56	02	565	6/5/2017 0:00:00	2	2	3	2	2	2	2	1	2	2	2					1	17	3	1	2	1	1	2	2	3	2	7	7	3	2	1									2	2
56	03	565	6/5/2017 0:00:00	2	2	2	2	1	1	1	1	1	1	1	1	2	1	4	1	8	3	1	2	1	1	2	2	1	2	2	2	1	2	1									2	2
56	04	565	6/5/2017 0:00:00	2	1	1	2	1	2	1	2	2	2	1	1	2	1	4	1	1	3	1	2	1	1	2	1	3	2	5	5	0	2	1									2	2
56	01	566	6/5/2017 0:00:00	2	1	1	2	1	2	2	2	1	1	1	1	1	1	4	1	6	3	1	2	1	2	2	2	1	2	3	3	1	2	1									2	1
56	02	566	6/5/2017 0:00:00	2	2	4	2	1	2	2	2	2	1	2					1	4	3	1	2	1	2	2	2	1	2	4	4	2	2	3									2	2
56	03	566	6/5/2017 0:00:00	2	2	2	2	1	2	2	2	1	1	1	1	1	1	4	1	5	3	1	2	2	1	2	2	1	2	7	3	2	2	1	4	0	2	1					2	2
56	04	566	6/5/2017 0:00:00	2	1	1	2	1	2	2	2	2	2	1	1	2	1	4	1	8	3	1	2	2	1	2	1	1	2	4	3	1	2	1	1	0	2	1					2	1
57	01	571	9/5/2017 0:00:00	2	1	1	2	1	2	2	2	2	2	1	1	1	1	1	1	20	3	1	2	1	1	2	1	1	2	5	2	1	2	3	2	0	2	3	1	0	2	3	2	1
57	02	571	9/5/2017 0:00:00	2	1	1	2	1	2	2	2	2	2	1	1	2	1	4	1	8	2	1	2	1	1	1	1	1	2	7	4	1	2	1	3	0	2	1					2	2
57	03	571	9/5/2017 0:00:00	1	2	1	2	1	2	2	2	2	2	1	1	2	1	1	1	8	2	1	2	1	1	2	1	1	2	4	3	1	2	1	1	0	2	1					2	2
57	04	571	9/5/2017 0:00:00	2	2	2	2	1	2	2	2	2	2	1	1	2	1	4	1	9	3	1	2	1	1	1	1	1	2	3	3	1	2	1									2	2
57	05	571	9/5/2017 0:00:00	2	2	2	2	1	2	2	2	2	2	1	1	1	1	4	1	20	3	1	2	1	2	2	1	1	2	9	3	1	2	1	2	1	2	2	2	0	2	2	2	1	2	0	2	2
57	06	571	9/5/2017 0:00:00	2	1	1	2	1	2	2	2	2	2	1	1	1	1	4	1	15	3	1	2	1	2	2	1	1	2	3	3	1	2	1									2	2
57	01	572	9/5/2017 0:00:00	1	1	1	2	1	2	2	2	1	1	1	1	2	1	4	1	20	3	1	2	1	2	2	1	1	2	7	2	0	2	3	3	1	2	3	2	0	2	3	1	2
57	02	572	9/5/2017 0:00:00	2	1	1	2	2	2	1	1	2	2	1	1	2	1	4	1	8	2	1	2	1	2	2	1	1	2	4	2	2	2	1	2	0	2	1					2	2
57	03	572	9/5/2017 0:00:00	2	2	2	2	2	2	1	1	1	2	1	1	2	1	4	1	3	2	1	2	1	2	2	1	1	2	5	3	1	2	1	2	1	2	1					2	2
57	05	572	9/5/2017 0:00:00	2	1	1	2	2	2	2	1	2	2	1	1	2	1	4	1	12	3	1	2	1	2	2	1	1	2	3	3	1	2	1									1	1
57	06	572	9/5/2017 0:00:00	2	2	2	2	1	2	2	2	1	1	1	1	2	1	4	1	5	2	1	2	1	2	2	1	1	2	3	3	2	2	1									2	2
57	07	572	9/5/2017 0:00:00	2	2	3	2	1	2	1	1	2	2	1	1	2	2	4	1	7	2	1	2	1	2	2	1	1	2	8	2	1	2	3	1	0	2	3	1	0	2	3	2	2	2	1	2	3	2
57	01	573	9/5/2017 0:00:00	2	1	1	2	2	2	1	1	2	3	1	1	1	1	4	1	6	2	1	2	2	1	1	3	1	2	3	3	1	2	2									2	1
57	02	573	9/5/2017 0:00:00	2	2	1	2	1	2	2	1	1	1	2					1	5	2	1	2	1	2	2	3	1	2	4	4	2	2	1									2	2
57	03	573	9/5/2017 0:00:00	2	1	1	2	2	2	1	1	2	2	1	1	1	1	4	1	15	2	1	2	1	2	2	1	1	2	9	2	1	2	2	3	1	2	2	4	0	2	2	2	1
57	04	573	9/5/2017 0:00:00	2	1	1	2	2	2	1	1	2	2	2					1	3	2	1	2	1	2	2	1	1	2	2	2	1	2	1									2	2
57	05	573	9/5/2017 0:00:00	2	1	1	2	1	2	1	1	2	2	1	1	2	1	3	1	8	2	1	2	1	2	2	2	2	2	4	4	2	2	2									2	1
57	06	573	9/5/2017 0:00:00	2	2	2	2	1	2	1	1	2	2	1	1	2	1	4	1	4	3	1	2	1	2	2	1	1	2	4	4	2	2	2									2	2
58	01	581	9/20/2017 0:00:00	2	1	2	2	1	2	2	2	1	2	1	1	1	1	4	1	5	2	1	2	1	2	2	1	2	2	3	3	1	2	1									2	1
58	02	581	9/20/2017 0:00:00	2	1	3	2	1	2	2	2	1	1	1	1	2	1	4	1	10	2	1	2	1	2	2	1	2	2	9	3	1	2	1	2	0	2	1	2	0	2	1	1	2	2	0	2	1
58	03	581	9/20/2017 0:00:00	2	2	2	2	1	2	2	2	1	2	1	1	2	1	4	1	5	2	1	2	1	2	2	1	2	2	8	3	1	2	1	5	1	2	2					2	2
58	04	581	9/20/2017 0:00:00	2	2	2	2	1	2	2	2	1	2	1	1	2	1	4	1	5	2	1	2	1	2	2	1	2	2	5	3	1	2	1	2	1	2	2					2	1
58	01	582	9/20/2017 0:00:00	2	1	1	2	2	2	1	1	1	2	1	1	2	1	2	1	7	2	1	2	1	2	2	1	1	2	4	4	1	2	2									2	2
58	02	582	9/20/2017 0:00:00	2	1	1	2	1	2	2	2	1	2	1	1	1	1	1	1	5	3	1	2	1	2	2	1	3	2	4	1	0	2	1	3	1	2	2					2	2
58	03	582	9/20/2017 0:00:00	2	4	5	2	1	2	2	2	1	1	1	1	1	1	2	1	11	3	1	2	1	2	2	3	3	2	9	2	1	2	1	4	3	2	1	2	0	2	1	2	1	1	0	2	1
58	04	582	9/20/2017 0:00:00	2	1	1	2	1	2	2	2	1	1	1	1	1	1	1	1	4	3	1	2	1	2	1	1	3	2	4	4	1	2	1									1	2
58	01	583	9/20/2017 0:00:00	2	1	1	2	1	2	1	1	2	2	1	1	2	1	4	1	4	2	1	2	1	2	2	2	3	2	5	3	1	2	1	2	0	2	2					2	2
58	02	583	9/20/2017 0:00:00	2	1	1	2	1	2	1	1	1	2	2					1	4	3	2	2	1	2	2	3	3	2	3	3	1	2	1									1	1
58	03	583	9/20/2017 0:00:00	2	1	2	2	1	2	1	1	2	2	1	1	2	1	1	1	6	3	1	2	1	2	2	3	3	2	6	3	1	2	1	3	2	2	1					2	2
58	04	583	9/20/2017 0:00:00	2	3	3	2	1	2	1	1	1	1	1	1	2	1	1	1	10	3	1	2	1	2	2	2	3	2	9	3	1	2	1	3	2	2	1	3	0	2	2	1	2
58	01	584	9/20/2017 0:00:00	2	2	2	2	1	2	2	2	1	1	1	1	1	1	1	1	15	3	1	2	1	1	1	3	1	2	9	2	1	2	1	2	1	2	1	2	0	2	1	2	2	3	0	2	1
58	02	584	9/20/2017 0:00:00	1	3	3	2	1	2	2	2	2	2	1	1	2	1	1	1	6	3	1	2	1	2	2	1	3	2	6	2	1	2	1	1	1	2	1	3	1	2	1	1	2
58	03	584	9/20/2017 0:00:00	2	1	1	2	2	2	1	1	2	2	1	1	2	1	1	1	12	2	1	2	1	2	1	2	3	2	4	2	1	2	2	2	0	2	2					2	1
58	04	584	9/20/2017 0:00:00	2	1	1	2	2	2	1	1	2	2	1	1	2	1	4	1	5	3	1	2	1	2	2	3	1	2	5	3	1	2	1	2	0	2	1					2	2
58	01	585	9/20/2017 0:00:00	2	1	1	2	1	2	2	2	2	1	1	1	1	1	4	1	5	3	1	2	2	2	1	3	2	2	6	3	1	2	1	3	0	2	2					2	2
58	02	585	9/20/2017 0:00:00	2	1	1	2	1	2	2	2	2	1	1	1	1	1	4	1	8	3	1	2	2	2	1	2	2	2	4	2	1	2	1	2	0	2	1					2	2
58	03	585	9/20/2017 0:00:00	2	1	1	2	1	2	2	2	2	2	1	1	1	1	1	1	9	3	1	2	2	2	1	1	2	2	2	2	1	2	1									2	2
58	04	585	9/20/2017 0:00:00	2	1	1	2	1	2	2	2	2	1	1	1	1	1	1	1	6	3	1	2	1	2	2	2	3	2	3	3	1	2	1									2	1
59	01	591	9/20/2017 0:00:00	2	2	5	2	1	2	2	2	1	1	1	1	1	1	2	1	11	2	1	2	1	2	2	1	3	2	10	4	1	2	1	6	1	2	2					2	2
59	02	591	9/20/2017 0:00:00	2	1	1	2	2	2	2	1	2	1	1	1	2	1	4	1	4	2	2	2	1	2	2	1	2	2	3	3	1	2	1									2	1
59	03	591	9/20/2017 0:00:00	2	2	3	2	2	2	1	2	1	3	2					1	6	2	1	2	1	2	2	1	3	2	9	3	1	2	1	3	1	2	1	3	0	2	2	2	2
59	04	591	9/20/2017 0:00:00	2	1	1	2	2	2	2	1	2	1	2					1	18	2	1	2	1	2	2	2	3	2	5	3	1	2	1	2	0	2	1					2	1
59	05	591	9/20/2017 0:00:00	2	1	1	2	2	2	1	1	2	2	1	1	2	1	4	1	6	3	1	2	1	2	2	1	3	2	6	2	0	2	3	1	0	2	3	3	1	2	3	2	1
59	06	591	9/20/2017 0:00:00	2	1	2	2	1	2	2	2	1	2	1	1	1	1	1	1	7	3	1	2	1	2	2	2	3	2	5	2	0	2	1	3	1	2	1					1	2
59	07	591	9/20/2017 0:00:00	2	1	3	2	2	2	1	1	2	1	1	1	1	1	4	1	11	2	1	2	1	2	2	1	1	2	6	3	1	2	1	2	0	2	1	1	0	2	1	2	2
59	01	592	9/20/2017 0:00:00	2	1	1	2	1	2	2	2	1	2	1	1	1	1	1	1	5	3	1	2	1	2	2	1	3	2	4	3	1	2	1	1	0	2	1					1	2
59	03	592	9/20/2017 0:00:00	2	1	1	2	1	2	2	2	2	2	1	1	2	1	4	1	4	3	1	2	1	2	2	1	3	2	3	3	1	2	3									2	1
59	04	592	9/20/2017 0:00:00	2	1	1	2	1	2	2	2	2	2	2					1	11	3	1	2	1	2	2	1	3	2	3	3	1	2	1									2	2
59	05	592	9/20/2017 0:00:00	2	1	1	2	1	2	2	2	2	1	1	1	1	1	1	1	20	3	1	2	1	2	2	1	3	2	7	3	1	2	1	2	0	2	1	2	0	2	1	1	2
59	07	592	9/20/2017 0:00:00	2	2	2	2	1	2	2	2	2	1	1	1	2	1	1	1	5	3	1	2	1	2	2	1	3	2	3	3	1	2	1									2	2
59	01	593	9/20/2017 0:00:00	2	1	1	2	1	2	2	2	2	2	2					1	9	2	1	2	1	2	2	1	3	2	8	4	0	2	1	4	1	2	1					1	2
59	02	593	9/20/2017 0:00:00	2	1	1	2	1	2	2	2	2	2	1	1	2	2	4	1	6	2	1	2	1	2	2	1	1	2	6	4	1	2	1	2	0	2	1					1	1
59	03	593	9/20/2017 0:00:00	2	1	1	2	2	2	1	1	2	2	1	1	2	1	4	1	3	2	1	2	1	2	2	1	1	2	5	4	1	2	2	1	0	2	2					2	2
59	04	593	9/20/2017 0:00:00	2	1	1	2	1	2	1	1	2	1	1	1	2	1	1	1	10	2	1	2	1	2	2	2	2	2	3	3	1	2	1									2	2
59	05	593	9/20/2017 0:00:00	2	1	1	2	1	2	1	1	2	2	1	1	2	1	1	1	6	2	1	2	1	2	2	2	3	2	3	3	1	2	1									2	1
59	06	593	9/20/2017 0:00:00	2	1	4	2	1	2	1	1	2	2	1	1	2	1	1	1	5	2	1	2	1	2	2	2	3	2	3	3	1	2	1									2	2
60	01	601	9/11/2017 0:00:00	1	1	1	2	1	2	1	1	2	1	1	1	2	1	4	1	4	2	1	2	1	2	2	1	2	2	4	3	1	2	1	1	0	2	1					2	2
60	02	601	9/11/2017 0:00:00	2	1	1	2	1	2	1	1	1	1	1	1	1	1	4	1	5	3	1	2	1	2	2	2	2	2	3	2	1	2	1	1	0	2	1					2	2
60	04	601	9/12/2017 0:00:00	2	2	1	2	1	2	1	1	2	2	1	1	2	1	4	1	3	2	1	2	1	2	2	1	1	2	3	3	1	2	1									2	2
60	05	601	9/12/2017 0:00:00	2	1	1	2	1	2	1	1	2	2	1	1	2	1	4	1	5	2	1	2	1	2	2	2	2	2	2	2	1	2	1									2	2
60	01	602	9/12/2017 0:00:00	2	1	1	2	2	2	1	1	1	2	1	1	1	1	4	1	11	3	1	2	1	1	1	2	3	2	4	2	0	2	1	2	1	2	1					2	2
60	02	602	9/12/2017 0:00:00	2	1	1	2	1	2	2	2	1	2	1	1	2	1	4	1	4	2	1	2	1	1	1	2	3	2	5	3	1	2	1	2	0	2	1					2	1
60	03	602	9/12/2017 0:00:00	2	1	1	2	1	2	2	2	1	2	1	1	2	1	4	1	7	3	1	2	1	1	2	3	3	2	2	2	1	2	1									2	2
60	04	602	9/12/2017 0:00:00	2	3	3	2	1	2	2	2	2	2	1	1	1	1	4	1	10	3	1	2	1	1	1	3	3	2	4	4	3	2	1									2	2
60	05	602	9/12/2017 0:00:00	2	2	2	2	2	2	1	1	2	2	1	1	1	1	1	1	10	2	1	2	1	1	1	2	1	2	5	3	1	2	1	2	1	2	1					2	2
60	01	603	9/11/2017 0:00:00	2	2	1	2	2	2	2	1	2	2	1	1	2	1	4	1	3	3	1	2	1	2	2	2	3	2	6	3	1	2	3	3	0	2	3					2	1
60	02	603	9/11/2017 0:00:00	2	1	1	2	1	2	2	2	1	3	1	1	2	1	4	1	9	3	1	2	1	2	2	2	3	2	9	3	0	2	3	2	1	2	3	4	0	2	3	2	2
60	03	603	9/11/2017 0:00:00	2	1	3	2	2	1	1	1	2	3	1	1	2	1	4	1	4	3	2	2	1	2	2	2	3	2	7	3	1	2	3	2	0	2	3	2	0	2	3	2	2
60	04	603	9/11/2017 0:00:00	2	1	1	2	1	2	2	2	2	2	1	1	2	1	4	1	9	3	1	2	1	2	2	2	3	2	5	3	1	2	3	2	0	2	3					2	2
60	05	603	9/11/2017 0:00:00	2	1	1	2	1	2	2	2	2	2	1	1	2	1	4	1	7	3	1	2	1	2	2	2	3	2	4	2	1	2	3	2	0	2	3					2	2
60	02	604	9/12/2017 0:00:00	2	2	2	2	1	2	2	2	2	2	1	1	1	1	4	1	5	2	1	2	1	2	2	2	3	2	4	4	2	2	1									2	2
60	03	604	9/12/2017 0:00:00	2	2	1	2	1	2	2	1	1	2	1	1	1	1	4	1	12	2	1	2	1	2	2	3	1	2	7	3	1	2	1	4	0	2	1					2	2
60	04	604	9/12/2017 0:00:00	2	3	4	2	2	2	1	1	1	2	1	1	2	1	4	1	6	2	1	2	1	2	2	1	3	2	7	2	0	2	2	5	3	2	2					2	1
60	05	604	9/12/2017 0:00:00	2	2	2	2	1	2	2	2	2	2	1	1	2	1	4	1	5	3	1	2	1	2	2	3	3	2	6	3	1	2	1	3	1	2	2					2	2
61	01	611	9/12/2017 0:00:00	2	1	1	2	1	2	2	2	2	2	2					1	4	2	1	2	1	2	2	2	1	2	5	3	1	2	1	2	0	2	2					2	2
61	02	611	9/12/2017 0:00:00	2	2	1	2	1	2	2	2	2	1	1	1	2	1	4	1	6	3	1	2	1	2	2	2	1	2	5	2	0	2	3	3	1	2	3					2	2
61	03	611	9/12/2017 0:00:00	2	2	2	2	1	2	2	2	2	1	1	1	2	1	4	1	7	3	1	2	1	2	2	2	1	2	9	2	1	2	1	7	1	2	1					2	2
61	04	611	9/12/2017 0:00:00	2	1	1	2	1	2	1	1	2	2	1	1	2	1	1	1	7	2	2	2	1	2	2	2	3	2	6	3	0	2	1	3	1	2	1					2	2
61	05	611	9/12/2017 0:00:00	2	1	1	2	1	2	1	1	2	2	1	1	1	1	4	1	8	3	1	2	1	2	2	3	3	2	6	3	1	2	3	1	0	2	3	2	0	2	3	2	2
61	06	611	9/12/2017 0:00:00	1	1	1	2	1	2	1	1	2	2	1	1	2	1	4	1	6	3	1	2	1	2	2	3	3	2	5	5	0	2	1									2	2
61	07	611	9/12/2017 0:00:00	2	2	2	2	1	2	1	1	2	1	1	1	2	1	1	1	8	2	1	2	1	2	2	2	3	2	5	5	2	2	1									2	2
61	02	612	9/12/2017 0:00:00	2	2	2	2	2	2	1	1	2	2	1	1	2	1	4	1	6	2	1	2	1	2	2	2	2	2	4	2	1	2	1	2	1	2	1					2	2
61	03	612	9/12/2017 0:00:00	2	2	2	2	1	2	2	2	1	1	1	1	1	1	4	1	7	2	1	2	1	2	2	1	2	2	5	4	2	2	1	1	0	2	1					2	2
61	04	612	9/12/2017 0:00:00	2	1	3	2	2	2	1	1	2	2	1	1	2	1	4	1	4	2	1	2	1	2	2	2	3	2	4	2	1	2	1	2	0	2	1					2	2
61	05	612	9/12/2017 0:00:00	2	2	2	2	2	2	2	2	2	2	1	1	2	1	4	1	4	2	1	2	1	2	1	1	2	2	4	3	2	2	1	1	0	2	1					2	2
61	06	612	9/12/2017 0:00:00	2	1	1	2	2	2	1	1	1	2	1	1	1	2	4	1	6	2	1	2	1	2	2	1	3	2	6	3	1	2	1	3	0	2	1					2	2
61	07	612	9/12/2017 0:00:00	2	1	1	2	2	2	2	1	1	1	1	1	2	1	4	1	8	3	1	2	1	2	2	1	3	2	8	3	1	2	1	2	0	2	1	1	0	2	1	2	1	2	0	2	1
61	02	613	9/12/2017 0:00:00	2	3	3	2	1	2	2	2	1	1	2					1	9	3	1	2	1	2	2	2	3	2	6	2	0	2	1	4	2	2	1					2	2
61	03	613	9/12/2017 0:00:00	2	2	2	2	1	2	2	2	1	2	1	1	1	1	4	1	6	3	1	2	2	2	2	2	3	2	4	4	2	2	1									2	1
61	04	613	9/12/2017 0:00:00	2	3	3	2	2	2	1	1	2	2	2					1	10	3	1	2	1	1	2	1	2	2	9	3	1	2	1	2	1	2	1	4	1	2	1	2	1
61	05	613	9/12/2017 0:00:00	2	2	2	2	2	2	1	1	2	2	1	1	2	1	4	1	5	2	1	2	1	1	2	1	2	2	5	3	1	2	1	2	1	2	1					2	2
61	06	613	9/12/2017 0:00:00	2	3	3	2	2	2	1	1	2	2	1	1	1	1	4	1	7	3	1	2	1	1	1	2	2	2	10	3	2	2	1	2	1	2	1	5	0	2	1	2	2
62	01	621	7/28/2017 0:00:00	2	2	2	2	2	2	2	1	2	2	1	1	1	1	2	1	10	2	1	2	1	2	2	2	2	2	5	3	1	2	1	2	1	2	1					1	1
62	02	621	7/28/2017 0:00:00	2	1	1	2	1	2	1	2	2	2	1	1	1	1	2	1	10	2	1	2	1	2	2	1	2	2	4	2	1	2	1	2	0	2	2					2	2
62	03	621	7/28/2017 0:00:00	2	2	2	2	2	2	1	1	1	1	1	1	1	1	4	1	6	2	1	2	1	2	2	2	2	2	5	4	2	2	1	1	0	2	1					2	1
62	04	621	7/28/2017 0:00:00	2	1	1	2	1	2	2	2	1	2	1	1	1	1	4	1	4	2	1	2	1	2	2	1	1	2	4	3	1	2	1	1	0	2	1					2	1
62	01	622	7/28/2017 0:00:00	2	2	2	2	1	2	2	2	2	2	1	1	2	1	4	1	3	3	1	2	1	2	2	2	1	2	5	2	1	2	1	2	1	2	2	1	0	2	1	2	2
62	02	622	7/28/2017 0:00:00	2	1	1	2	1	2	2	2	2	2	1	1	2	1	4	1	9	3	1	2	1	2	2	2	1	2	6	4	0	2	3	2	1	2	3					2	2
62	03	622	7/28/2017 0:00:00	2	1	1	2	2	2	2	2	2	2	1	1	2	1	4	1	5	3	1	2	1	2	2	2	1	2	5	2	1	2	3	1	0	2	3	2	0	2	3	2	2
62	04	622	7/28/2017 0:00:00	2	3	2	2	1	2	2	2	2	2	1	1	1	1	4	1	7	2	1	2	1	2	2	2	1	2	7	1	0	2	3	6	3	2	3					2	2
62	01	623	7/28/2017 0:00:00	2	1	1	2	2	2	2	2	2	3	1	1	2	1	4	1	8	2	1	2	1	1	1	1	3	2	2	2	1	2	2									2	2
62	02	623	7/28/2017 0:00:00	2	2	2	2	1	2	2	2	2	2	1	1	1	1	4	1	13	3	1	2	1	1	1	2	2	2	7	3	2	2	2	2	0	2	2	2	0	2	2	2	2
62	03	623	7/28/2017 0:00:00	2	3	3	2	1	2	2	2	2	2	1	1	1	1	4	1	14	3	1	2	1	1	1	2	2	2	6	3	1	2	2	3	2	2	2					2	2
62	04	623	7/28/2017 0:00:00	2	1	1	2	1	2	2	2	2	2	1	1	2	1	1	1	15	3	1	2	1	1	1	2	1	2	3	3	1	2	1									2	2
62	01	624	7/28/2017 0:00:00	2	3	3	2	1	2	1	1	2	2	1	1	1	1	4	1	10	3	1	2	1	2	2	1	1	2	10	3	0	2	3	7	3	2	3					2	2
62	02	624	7/28/2017 0:00:00	2	2	1	2	1	2	1	1	2	2	1	1	1	1	4	1	4	3	1	2	1	2	2	1	1	2	2	2	0	2	1									2	2
62	03	624	7/28/2017 0:00:00	2	2	2	2	1	2	1	1	2	1	1	1	1	1	4	1	5	3	1	2	1	2	2	1	1	2	2	2	1	2	3									2	2
62	04	624	7/28/2017 0:00:00	2	1	1	2	1	2	1	1	2	2	1	1	2	1	4	1	6	3	1	2	1	2	2	1	1	2	3	3	1	2	1									2	2
62	01	625	7/28/2017 0:00:00	2	2	2	2	1	2	2	2	2	1	1	1	1	1	4	1	6	3	1	2	1	2	2	2	3	2	5	5	2	2	1									2	2
62	02	625	7/28/2017 0:00:00	2	1	3	2	1	2	1	1	2	1	1	1	1	1	4	1	8	2	1	2	1	2	2	1	1	2	4	3	1	2	1	1	0	2	2					2	2
62	03	625	7/28/2017 0:00:00	2	1	2	2	2	2	1	1	2	2	1	1	1	1	4	1	7	3	1	2	1	2	2	1	1	2	3	3	1	2	2									2	1
62	04	625	7/28/2017 0:00:00	2	1	1	2	2	2	1	2	2	2	1	1	1	1	4	1	8	2	1	2	1	2	2	3	1	2	7	3	1	2	1	4	0	2	2					2	1
63	01	631	7/28/2017 0:00:00	2	2	4	2	2	2	1	1	2	2	1	1	2	1	4	1	6	2	1	2	1	2	2	2	2	2	15	3	1	2	1	3	1	2	1	9	0	2	2	2	2
63	02	631	7/28/2017 0:00:00	2	2	1	2	2	2	1	1	2	2	1	1	1	1	4	1	7	2	1	2	1	2	2	2	2	2	3	3	1	2	1									2	2
63	03	631	7/28/2017 0:00:00	2	2	2	2	2	2	1	1	2	2	1	1	2	1	4	1	7	2	1	2	1	2	2	2	2	2	7	3	0	2	2	4	2	2	1					2	2
63	04	631	7/28/2017 0:00:00	2	2	2	2	1	2	2	2	1	1	1	1	2	1	4	1	4	2	1	1	1	2	2	3	3	2	6	2	1	2	1	4	1	2	1					2	1
63	01	632	7/28/2017 0:00:00	2	1	1	2	1	2	2	2	1	2	1	1	2	1	4	1	15	2	1	2	1	1	1	1	1	2	3	3	1	2	3									2	2
63	02	632	7/28/2017 0:00:00	2	1	1	2	1	2	2	2	2	2	1	1	2	1	4	1	15	3	1	2	1	1	1	2	1	2	7	4	1	2	3	3	0	2	3					2	2
63	03	632	7/28/2017 0:00:00	2	1	1	2	1	2	2	2	2	2	1	1	2	1	1	1	2	3	2	2	1	1	1	2	1	2	4	2	1	2	3	2	0	2	3					2	2
63	02	633	7/28/2017 0:00:00	2	2	1	2	2	2	2	1	2	1	1	1	1	1	4	1	6	2	1	2	2	2	2	1	1	2	4	4	2	2	1									2	2
63	03	633	7/28/2017 0:00:00	2	1	1	2	1	2	2	2	2	2	1	1	2	1	4	1	8	3	1	2	1	2	2	2	1	2	5	3	1	2	1	2	0	2	2					2	2
63	04	633	7/28/2017 0:00:00	2	2	2	2	1	2	2	2	2	2	1	1	2	1	4	1	5	3	1	2	2	2	1	2	1	2	4	4	2	2	1									2	2
63	01	634	7/28/2017 0:00:00	2	1	1	2	1	2	1	1	2	2	1	1	1	1	4	1	6	2	1	2	2	2	2	1	1	2	4	3	1	2	1	1	0	2	1					2	2
63	03	634	7/28/2017 0:00:00	2	2	1	2	1	2	1	1	2	1	1	1	1	1	1	1	5	2	1	2	1	2	2	3	2	2	3	3	2	2	2									2	2
63	04	634	7/28/2017 0:00:00	2	1	1	2	1	2	1	1	1	2	1	1	1	1	4	1	7	3	1	2	1	2	2	2	2	2	3	3	1	2	2									2	2
63	01	635	7/28/2017 0:00:00	2	1	1	2	1	2	2	2	2	2	1	1	1	1	4	1	6	2	1	2	2	2	2	2	1	2	5	5	1	2	2									2	2
63	02	635	7/28/2017 0:00:00	2	2	2	2	1	2	2	2	1	1	1	1	1	1	1	1	12	2	1	2	2	2	2	2	1	2	6	3	1	2	1	3	0	2	3					2	1
63	03	635	7/28/2017 0:00:00	1	1	1	2	2	2	1	1	2	2	1	1	1	1	1	1	12	3	1	2	2	2	2	3	3	2	8	2	0	2	1	2	1	2	1	4	0	2	2	2	2
63	04	635	7/28/2017 0:00:00	2	2	3	2	1	2	2	2	1	1	1	1	1	1	4	1	8	3	1	2	2	2	2	2	1	2	5	3	2	2	2	1	0	2	2	1	0	2	2	2	2
64	02	641	8/15/2017 0:00:00	2	1	1	2	1	2	2	2	1	2	2					1	10	3	1	2	1	2	2	1	2	2	4	4	1	2	3									2	2
64	03	641	8/15/2017 0:00:00	2	1	1	2	1	2	2	2	1	3	1	1	1	1	4	1	20	3	1	2	1	2	2	2	2	2	7	2	0	2	1	3	1	2	1	2	0	2	3	2	1
64	04	641	8/15/2017 0:00:00	2	1	1	2	1	2	2	2	2	3	1	1	1	1	4	1	12	3	1	2	2	2	2	2	3	2	4	2	1	2	3	2	0	2	3					2	2
64	01	642	8/15/2017 0:00:00	2	2	2	2	1	2	2	2	2	1	1	1	1	1	4	1	8	3	2	2	1	2	2	1	1	2	6	4	2	2	1	2	0	2	2					2	2
64	02	642	8/15/2017 0:00:00	2	1	1	2	1	2	2	2	2	2	1	1	2	1	4	1	8	3	1	2	1	2	2	1	2	2	5	2	0	2	1	3	1	2	1					2	2
64	03	642	8/15/2017 0:00:00	2	1	1	2	1	2	2	2	1	2	1	1	2	1	4	1	7	3	1	2	1	2	2	1	2	2	5	3	0	2	1	2	1	2	1					2	2
64	04	642	8/15/2017 0:00:00	2	2	2	2	2	2	1	1	2	1	1	1	2	1	4	1	7	3	1	2	1	2	2	2	1	2	4	4	2	2	1									2	2
64	02	643	8/15/2017 0:00:00	2	2	2	2	1	2	1	1	2	1	1	1	2	1	4	1	2	2	1	2	1	2	2	2	2	2	3	3	2	2	1									2	2
64	03	643	8/15/2017 0:00:00	2	2	2	2	1	2	1	1	2	1	1	1	2	1	4	1	8	2	2	2	1	2	2	3	3	2	5	3	1	2	1	2	1	2	1					2	2
64	04	643	8/15/2017 0:00:00	2	1	1	2	1	2	1	1	2	2	1	1	2	1	4	1	5	2	1	2	1	2	2	2	2	2	3	3	1	2	3									2	2
64	01	644	8/15/2017 0:00:00	2	2	2	2	1	2	2	2	2	2	1	1	2	1	4	1	10	2	1	2	1	1	2	2	2	2	4	4	2	2	3									2	2
64	02	644	8/15/2017 0:00:00	2	1	1	2	1	2	2	2	2	2	1	1	1	1	3	1	10	2	1	2	1	1	2	1	1	2	3	3	1	2	1									2	2
64	03	644	8/15/2017 0:00:00	2	2	2	2	1	2	2	2	1	1	1	1	1	1	3	1	9	3	1	2	1	2	2	1	2	2	6	2	0	2	1	4	2	2	1					1	2
64	04	644	8/15/2017 0:00:00	2	1	1	2	1	2	2	2	1	1	1	1	2	1	4	1	9	3	1	2	1	1	1	1	1	2	4	4	1	2	1									2	2
64	01	645	8/15/2017 0:00:00	2	3	3	2	1	2	2	2	2	2	1	1	1	1	2	1	6	2	1	1	1	2	2	2	2	2	4	4	3	2	2									2	1
64	02	645	8/15/2017 0:00:00	2	2	2	2	2	2	1	1	1	1	1	1	1	1	2	1	5	2	1	1	1	2	2	2	2	2	7	3	2	2	2	2	0	2	2	2	0	2	2	2	2
64	03	645	8/15/2017 0:00:00	2	1	1	2	1	2	2	2	2	2	1	1	1	1	4	1	10	2	1	1	1	2	2	2	2	2	6	3	1	2	1	2	0	2	2	1	0	2	2	2	2
64	04	645	8/15/2017 0:00:00	2	2	2	2	1	2	2	2	1	1	1	1	1	1	4	1	8	2	1	1	1	2	2	1	2	2	6	3	1	2	2	2	1	2	2	1	0	2	2	2	1
64	01	646	8/15/2017 0:00:00	2	2	2	2	1	2	2	2	2	3	1	1	2	1	4	1	13	2	1	1	1	1	2	1	1	2	3	3	1	2	1									2	2
64	02	646	8/15/2017 0:00:00	2	3	3	2	2	2	1	1	2	2	1	1	2	1	4	1	8	3	1	1	1	1	2	1	2	2	8	4	2	2	1	4	1	2	1					2	2
64	03	646	8/15/2017 0:00:00	2	2	2	2	1	2	1	1	2	1	2					1	6	2	1	1	1	1	2	1	2	2	3	3	2	2	1									2	2
64	04	646	8/15/2017 0:00:00	2	2	2	2	1	2	2	2	2	2	1	1	2	1	4	1	6	2	1	2	1	1	2	2	2	2	7	3	1	2	2	4	0	2	2					2	2
64	01	647	8/15/2017 0:00:00	2	1	1	2	1	2	2	2	1	2	1	1	1	1	4	1	2	2	1	2	2	2	2	1	1	2	3	3	1	2	2									2	2
64	02	647	8/15/2017 0:00:00	2	1	1	2	1	2	2	2	2	2	1	1	1	1	4	1	10	2	1	2	2	2	2	1	1	2	3	2	1	2	1	1	0	2	2					2	2
64	03	647	8/15/2017 0:00:00	2	2	2	2	1	2	2	2	2	2	1	1	2	1	4	1	4	3	1	2	2	2	2	1	1	2	4	4	2	2	1									2	2
64	04	647	8/15/2017 0:00:00	2	2	2	2	2	2	2	2	2	2	1	1	1	1	4	1	5	3	2	2	2	2	2	1	1	2	4	4	2	2	1									2	2
65	01	651	8/16/2017 0:00:00	2	1	1	2	1	2	2	2	2	1	1	1	1	1	1	1	3	2	1	2	1	2	2	1	1	2	3	3	1	2	1									2	2
65	02	651	8/16/2017 0:00:00	2	1	1	2	1	2	2	2	2	2	2					1	12	3	1	2	1	2	2	1	1	2	2	2	0	2	3									2	2
65	03	651	8/16/2017 0:00:00	2	2	2	2	1	2	2	2	2	1	1	1	1	1	1	1	8	3	1	2	1	2	2	1	1	2	3	3	2	2	1									2	2
65	04	651	8/16/2017 0:00:00	2	1	1	2	1	2	2	2	2	1	1	1	1	1	1	1	12	2	1	2	1	2	2	1	1	2	5	3	1	2	1	2	0	2	2					2	1
65	01	652	8/16/2017 0:00:00	2	2	3	2	1	2	2	2	2	2	1	1	1	1	3	1	12	2	1	2	1	2	2	1	1	2	7	2	0	2	1	5	1	2	2					2	2
65	02	652	8/16/2017 0:00:00	2	2	2	2	2	2	1	1	2	3	1	1	2	1	4	1	5	2	1	2	1	2	2	1	1	2	6	5	1	2	2	1	0	2	1					2	2
65	03	652	8/16/2017 0:00:00	2	1	1	2	1	2	2	2	2	2	1	1	1	1	4	1	5	3	1	2	1	2	2	1	1	2	5	2	0	2	3	3	1	2	3					2	1
65	04	652	8/16/2017 0:00:00	2	1	2	2	2	2	1	1	1	2	1	1	1	1	1	1	1	2	1	2	1	2	2	1	3	2	5	3	1	2	1	2	0	2	2					2	2
65	01	653	8/16/2017 0:00:00	2	2	2	2	1	2	1	1	2	2	1	1	2	1	4	1	10	2	1	2	1	2	2	1	1	2	7	5	2	2	1	2	0	2	2					2	2
65	02	653	8/16/2017 0:00:00	2	2	3	2	1	2	1	1	1	2	1	1	2	1	4	1	20	3	1	2	1	2	2	1	1	2	5	2	0	2	1	3	2	2	1					2	2
65	03	653	8/16/2017 0:00:00	2	2	1	2	1	2	1	1	1	1	1	1	2	1	1	1	6	2	1	2	1	2	2	1	1	2	3	3	1	2	1									2	1
65	04	653	8/16/2017 0:00:00	2	2	1	2	1	2	1	1	2	2	1	1	1	1	1	1	6	2	1	2	1	2	2	1	1	2	3	3	1	2	1									2	2
65	01	654	8/16/2017 0:00:00	2	1	1	2	1	2	2	2	1	2	1	1	1	1	4	1	11	3	1	2	1	1	2	3	3	2	4	2	1	2	2	2	0	2	2					2	2
65	02	654	8/16/2017 0:00:00	2	1	1	2	1	2	1	2	1	1	1	1	1	1	4	1	20	2	1	2	1	1	2	1	1	2	6	2	1	2	1	3	0	2	1	1	0	2	1	2	2
65	03	654	8/16/2017 0:00:00	2	2	2	2	1	2	1	2	1	1	1	1	1	1	4	1	13	3	1	2	1	1	2	3	2	2	4	4	2	2	1									2	2
65	04	654	8/16/2017 0:00:00	2	1	1	2	1	2	2	1	2	2	1	1	1	1	4	1	11	2	1	2	1	1	2	2	3	2	5	3	1	2	1	2	0	2	1					2	2
65	01	655	8/16/2017 0:00:00	1	1	1	2	1	2	2	2	2	2	1	1	2	1	3	1	5	3	1	2	1	2	2	3	2	2	6	3	1	2	3	3	0	2	3					2	2
65	02	655	8/16/2017 0:00:00	2	1	3	2	2	2	1	1	1	1	1	1	2	1	4	1	4	3	1	2	1	2	2	3	3	2	9	3	1	2	2	6	0	2	2					2	2
65	03	655	8/16/2017 0:00:00	2	4	3	2	2	2	1	1	1	1	1	1	1	1	4	1	16	3	1	2	1	2	2	3	2	2	9	2	0	2	1	2	1	2	2	2	1	2	2	2	2	3	1	2	2
65	04	655	8/16/2017 0:00:00	2	2	2	2	2	2	1	1	2	2	1	1	2	1	4	1	3	2	1	2	1	2	2	3	3	2	3	3	2	2	2									2	2
66	01	661	8/28/2017 0:00:00	2	1	1	2	1	2	2	2	2	2	1	1	1	1	1	1	4	3	1	2	1	2	2	1	1	2	2	2	1	2	1									2	2
66	02	661	8/28/2017 0:00:00	2	2	3	2	1	2	2	2	2	1	1	1	1	1	1	1	7	3	1	2	1	2	2	1	2	2	4	4	2	2	1									2	2
66	03	661	8/28/2017 0:00:00	2	1	1	2	1	2	2	2	2	2	1	1	1	1	1	1	11	3	1	2	1	2	2	1	2	2	3	3	1	2	1									2	2
66	04	661	8/28/2017 0:00:00	2	1	2	2	1	2	2	2	2	2	1	1	1	1	1	1	3	2	1	2	1	2	2	1	1	2	3	3	1	2	1									2	2
66	01	662	8/28/2017 0:00:00	2	1	2	2	1	2	1	2	2	2	1	1	1	1	2	1	10	2	1	2	1	2	2	1	2	2	5	3	1	2	1	2	0	2	1					2	2
66	03	662	8/28/2017 0:00:00	2	2	2	2	1	2	2	2	2	2	1	1	2	1	4	1	8	2	1	2	1	2	2	1	1	2	8	4	2	2	2	4	0	2	2					2	2
66	04	662	8/28/2017 0:00:00	2	1	2	2	2	2	1	1	2	2	1	1	2	1	4	1	10	2	1	2	1	2	2	1	1	2	8	4	2	2	1	3	2	2	1	1	0	2	1	2	1
66	01	663	8/28/2017 0:00:00	1	1	1	2	1	2	2	2	1	1	1	1	1	1	1	1	7	3	1	2	1	2	2	1	1	2	4	4	1	2	1									2	2
66	02	663	8/28/2017 0:00:00	2	1	1	2	1	2	2	2	1	1	1	1	1	1	4	1	12	3	1	2	1	2	2	1	1	2	5	3	1	2	1	2	0	2	1					2	2
66	03	663	8/28/2017 0:00:00	2	2	2	2	1	2	2	2	1	1	1	1	1	1	1	1	10	2	1	2	1	2	2	1	1	2	4	2	1	2	1	2	1	2	1					2	1
66	04	663	8/28/2017 0:00:00	2	2	2	2	1	2	2	2	2	1	1	1	1	1	1	1	6	3	1	2	1	2	2	1	1	2	6	2	1	2	1	2	1	2	1	2	0	2	1	2	2
66	01	664	8/28/2017 0:00:00	2	2	1	2	1	2	1	1	2	2	1	1	2	1	4	1	4	2	1	2	1	2	2	2	2	2	5	5	2	2	1									2	2
66	02	664	8/28/2017 0:00:00	2	2	3	2	1	2	1	1	2	2	1	1	1	1	4	1	8	2	1	2	1	2	2	2	2	2	6	3	1	2	2	3	2	2	1					2	2
66	03	664	8/28/2017 0:00:00	2	1	1	2	1	2	1	1	2	1	1	1	1	1	1	1	6	3	1	2	1	2	2	1	1	2	5	3	1	2	1	1	0	2	1	1	0	2	2	2	2
66	04	664	8/28/2017 0:00:00	2	2	2	2	1	2	1	1	2	1	1	1	2	1	1	1	4	2	1	2	1	2	2	1	1	2	3	3	1	1	1									2	2
66	01	665	8/28/2017 0:00:00	2	2	2	2	1	2	2	2	2	4	1	1	2	1	4	1	7	2	1	2	1	1	1	3	1	2	5	5	2	2	1									2	2
66	02	665	8/28/2017 0:00:00	2	1	2	2	2	2	1	1	2	1	1	1	2	1	4	1	17	3	1	2	1	2	2	3	1	2	5	5	1	2	1									2	2
66	03	665	8/28/2017 0:00:00	2	1	1	2	1	2	2	2	2	2	1	1	2	1	4	1	1	2	1	2	1	1	2	3	1	2	4	3	1	2	1	1	0	2	1					2	2
66	04	665	8/28/2017 0:00:00	2	2	3	2	1	2	1	1	2	1	1	1	2	1	4	1	5	2	1	2	1	2	2	3	1	2	5	5	2	2	1									2	2
67	01	671	7/28/2017 0:00:00	2	2	2	2	1	2	2	2	1	2	1	1	1	1	2	1	10	2	1	1	1	2	1	1	1	2	4	4	2	2	1									1	1
67	02	671	7/28/2017 0:00:00	2	1	1	2	1	2	2	2	2	2	1	1	1	1	4	1	6	2	1	1	1	2	1	2	3	2	4	4	1	2	1									2	1
67	03	671	7/28/2017 0:00:00	2	2	3	2	1	2	2	2	1	1	1	1	1	1	2	1	10	2	1	2	1	2	1	1	1	2	2	2	1	2	1									2	2
67	04	671	7/28/2017 0:00:00	2	1	1	2	2	2	1	1	2	1	1	1	2	1	4	1	6	2	1	2	1	2	1	2	2	2	4	2	1	2	1	2	0	2	2					2	2
67	01	672	7/28/2017 0:00:00	2	1	1	2	2	2	1	1	2	2	1	1	2	1	4	1	6	3	1	2	2	2	2	1	1	2	3	3	1	2	2									2	2
67	03	672	7/28/2017 0:00:00	2	3	4	2	2	2	1	1	2	2	1	1	1	1	4	1	6	3	1	2	2	2	2	1	1	2	8	3	1	2	1	5	2	2	1					2	1
67	04	672	7/28/2017 0:00:00	2	2	2	2	1	2	1	1	1	1	1	1	1	1	1	1	7	3	1	2	2	2	2	1	1	2	5	2	1	2	1	3	1	2	1					2	2
67	01	673	7/28/2017 0:00:00	2	1	1	2	1	2	2	2	2	2	1	1	2	1	4	1	8	3	1	2	1	1	2	1	2	2	6	4	1	2	1	2	0	2	1					2	2
67	02	673	7/28/2017 0:00:00	2	2	2	2	1	2	2	2	2	2	1	1	2	1	1	1	11	3	1	2	1	1	1	3	3	2	4	3	2	2	2	1	0	2	2					2	2
67	03	673	7/28/2017 0:00:00	2	3	3	2	1	2	2	2	2	2	1	1	2	1	4	1	7	2	1	2	1	1	1	3	3	2	4	4	2	2	2									2	2
67	04	673	7/28/2017 0:00:00	2	1	1	2	1	2	2	2	2	2	1	1	2	1	4	1	8	3	1	2	1	1	1	3	2	2	4	4	1	2	3									2	2
67	01	674	7/28/2017 0:00:00	2	1	1	2	1	2	2	2	2	2	1	1	2	1	4	1	7	3	1	1	2	2	2	1	3	2	3	3	1	2	1									2	2
67	02	674	7/28/2017 0:00:00	2	1	1	2	2	2	2	1	2	1	1	1	1	1	4	1	5	3	1	2	2	2	1	2	3	2	5	3	1	2	2	2	0	2	2					2	2
67	03	674	7/28/2017 0:00:00	2	2	2	2	2	2	2	1	2	2	1	1	2	1	4	1	8	2	1	2	2	2	2	1	2	2	4	4	2	2	2									2	1
67	04	674	7/28/2017 0:00:00	2	1	1	2	1	2	2	2	2	2	1	1	2	1	4	1	10	3	1	2	2	2	2	2	3	2	6	3	1	2	1	2	0	2	1	1	0	2	1	2	2
67	01	675	7/28/2017 0:00:00	2	1	1	2	1	2	2	2	2	1	1	1	2	1	4	1	4	2	1	2	1	2	2	1	1	2	3	3	1	2	2									2	2
67	02	675	7/28/2017 0:00:00	2	1	1	2	1	2	2	2	2	2	1	1	1	1	1	1	6	2	1	2	1	2	2	1	1	2	6	3	1	2	2	3	0	2	2					2	2
67	03	675	7/28/2017 0:00:00	2	3	3	2	2	2	2	2	1	1	1	1	2	1	4	1	5	2	1	2	2	2	2	1	1	2	6	3	2	2	1	3	1	2	1					2	1
67	04	675	7/28/2017 0:00:00	1	1	2	2	1	2	2	2	1	2	2					1	3	2	1	2	2	2	1	1	1	2	3	3	1	2	2									2	2
68	01	681	8/22/2017 0:00:00	2	1	1	2	1	2	2	2	2	3	1	1	2	1	4	1	10	2	1	2	2	1	2	2	3	2	5	3	1	2	3	2	0	2	3					2	2
68	03	681	8/22/2017 0:00:00	2	1	1	2	1	2	2	1	2	2	1	1	2	1	1	1	6	2	1	2	2	1	2	2	3	2	3	2	1	2	1	1	0	2	1					2	2
68	04	681	8/22/2017 0:00:00	2	3	3	1	1	2	1	2	2	2	1	1	2	1	4	1	8	3	1	2	2	1	2	2	1	2	7	3	2	2	1	3	0	2	2	1	0	2	2	2	2
68	05	681	8/22/2017 0:00:00	2	2	2	2	1	2	2	1	2	2	1	1	2	1	4	1	5	2	1	2	2	1	2	3	3	2	4	4	2	2	2									2	2
68	06	681	8/22/2017 0:00:00	2	1	1	2	1	2	1	1	2	1	2					1	9	2	1	2	2	1	2	1	3	2	4	2	1	2	1	2	0	2	1					2	1
68	07	681	8/22/2017 0:00:00	2	2	2	2	1	2	1	2	2	2	1	1	2	1	4	1	8	2	1	2	2	1	2	3	3	2	7	4	2	2	3	3	0	2	3					2	2
68	01	682	8/22/2017 0:00:00	2	2	2	2	2	2	1	1	2	2	1	1	2	1	4	1	6	2	1	1	2	2	2	3	3	2	11	3	1	2	1	4	1	2	1	4	0	2	2	2	2
68	02	682	8/22/2017 0:00:00	2	1	1	2	2	2	2	1	2	2	1	1	2	1	4	1	6	2	1	2	2	2	2	3	3	2	2	2	1	2	1									2	1
68	03	682	8/22/2017 0:00:00	1	2	2	2	2	2	1	1	2	1	1	1	1	1	4	1	4	2	1	2	2	2	2	3	3	2	3	3	1	2	1									2	2
68	04	682	8/22/2017 0:00:00	2	2	2	2	1	2	2	2	1	2	1	1	1	1	4	1	12	2	1	2	2	2	2	3	3	2	5	3	2	2	1	2	0	2	1					2	1
68	05	682	8/22/2017 0:00:00	2	3	3	2	2	2	1	2	1	1	1	1	2	1	4	1	10	2	1	2	2	2	2	3	3	2	8	4	1	2	2	2	1	2	2	2	1	2	2	2	2
68	06	682	8/22/2017 0:00:00	2	1	1	2	1	2	1	2	2	2	1	1	2	1	4	1	7	3	1	2	2	2	2	3	2	2	3	3	1	2	1									2	2
68	07	682	8/22/2017 0:00:00	2	1	1	2	1	3	2	2	1	1	1	1	1	1	4	1	5	2	1	2	2	2	2	3	3	2	7	3	0	2	1	4	1	2	1					2	2
68	02	683	8/22/2017 0:00:00	2	2	2	2	1	2	1	1	2	2	2					1	10	2	1	2	2	2	2	1	1	2	4	4	2	2	2									2	2
68	03	683	8/22/2017 0:00:00	2	2	1	2	1	2	1	1	1	2	1	1	1	1	1	1	5	2	1	2	2	2	2	1	1	2	5	5	2	2	2									2	1
68	04	683	8/22/2017 0:00:00	2	2	2	2	2	2	2	1	1	1	1	1	1	1	1	1	7	2	1	2	2	2	2	2	1	2	4	2	1	2	1	2	1	2	2					2	2
68	05	683	8/22/2017 0:00:00	2	1	1	2	1	2	2	2	1	1	1	1	2	1	4	1	6	3	1	2	2	2	2	1	1	2	7	2	0	2	3	2	1	2	3	3	0	2	3	2	2
68	06	683	8/22/2017 0:00:00	2	1	1	2	1	2	2	2	2	2	1	1	1	1	1	1	8	3	1	2	2	2	2	1	3	2	2	2	1	2	1									2	1
69	01	691	7/18/2017 0:00:00	2	3	2	2	2	2	1	1	2	2	2					1	4	2	1	2	1	2	2	2	2	2	3	3	1	2	2									2	2
69	02	691	7/18/2017 0:00:00	2	2	2	2	1	2	2	2	2	2	1	1	2	1	4	1	4	3	1	2	1	2	2	3	2	2	7	4	2	2	3	3	0	2	3					2	2
69	03	691	7/18/2017 0:00:00	2	1	1	2	1	2	2	2	2	1	1	1	2	1	4	1	8	1	1	2	1	2	2	3	3	2	6	3	1	2	3	3	0	2	3					2	1
69	04	691	7/18/2017 0:00:00	1	1	1	2	1	2	2	2	2	2	1	1	1	1	4	1	6	3	1	2	1	2	2	2	2	2	5	2	1	2	1	3	0	2	2					2	2
69	01	692	7/18/2017 0:00:00	2	2	3	2	1	2	2	2	1	3	1	1	2	2	4	1	5	2	1	2	1	2	1	1	2	2	8	2	0	2	2	3	1	2	1	3	1	2	1	2	2
69	02	692	7/18/2017 0:00:00	2	1	1	2	1	2	1	1	1	1	2					1	5	2	1	2	1	2	1	2	3	2	6	3	1	2	2	3	0	2	2					2	2
69	03	692	7/18/2017 0:00:00	2	1	3	2	1	2	1	1	2	2	1	1	1	1	4	1	7	2	1	2	1	2	1	1	2	2	5	5	1	2	1									2	2
69	04	692	7/18/2017 0:00:00	2	2	2	2	2	2	1	1	2	2	1	1	2	1	4	1	8	2	1	2	1	2	1	1	2	2	6	3	2	2	1	3	0	2	1					2	2
69	01	693	7/18/2017 0:00:00	2	1	1	2	1	2	2	2	2	2	1	1	2	1	4	1	12	3	1	2	1	1	1	3	3	2	5	2	1	2	1	3	0	2	1					2	2
69	02	693	7/18/2017 0:00:00	2	1	1	2	1	2	2	2	2	2	1	1	2	1	4	1	5	2	1	2	1	1	1	1	1	2	6	2	1	2	2	4	0	2	2					2	2
69	03	693	7/18/2017 0:00:00	2	2	2	2	1	2	2	2	2	2	1	1	2	1	4	1	5	2	1	2	1	1	1	2	3	2	4	3	1	2	2	1	0	2	2					2	1
69	04	693	7/18/2017 0:00:00	2	1	1	2	1	2	2	2	2	2	1	1	1	1	1	1	9	2	2	2	1	1	1	1	2	2	4	2	1	2	3	2	0	2	3					2	2
69	01	694	7/18/2017 0:00:00	2	2	3	2	2	2	1	1	1	2	1	1	2	1	4	1	4	2	1	2	1	2	2	3	2	2	5	5	2	2	2									2	2
69	02	694	7/18/2017 0:00:00	2	1	2	2	1	2	2	2	1	1	1	1	2	1	4	1	10	3	1	2	1	2	2	1	2	2	6	3	1	2	3	2	0	2	3	1	0	2	3	2	2
69	03	694	7/18/2017 0:00:00	1	1	1	2	2	2	2	1	1	2	1	1	2	1	4	1	9	3	1	2	1	2	1	1	3	2	6	2	0	2	1	4	1	2	1					2	2
69	04	694	7/18/2017 0:00:00	1	2	2	2	1	2	2	1	2	2	1	1	2	1	4	1	7	2	1	2	1	2	2	1	1	2	9	3	1	2	2	3	1	2	2	3	0	2	2	2	1
69	01	695	7/18/2017 0:00:00	1	2	2	2	2	2	2	1	2	2	2					1	3	2	1	2	1	2	2	1	3	2	4	4	2	2	1									2	2
69	02	695	7/18/2017 0:00:00	2	1	1	2	2	2	1	1	1	1	1	1	2	1	4	1	5	3	1	2	2	2	2	1	3	2	3	3	1	2	1									2	2
69	03	695	7/18/2017 0:00:00	2	1	1	1	1	2	2	2	2	2	1	1	2	1	4	1	4	3	1	2	1	2	2	1	3	2	4	4	1	2	1									2	2
69	04	695	7/18/2017 0:00:00	2	1	1	2	2	2	1	1	2	1	2					1	4	2	1	2	2	2	2	1	3	2	2	2	1	2	1									2	2
70	01	701	8/22/2017 0:00:00	1	2	1	2	2	2	2	1	2	2	1	1	2	1	4	1	7	3	1	2	1	2	2	3	2	2	4	2	1	2	1	2	1	2	1					2	2
70	02	701	8/22/2017 0:00:00	2	1	1	2	1	2	2	2	2	1	1	1	2	1	4	1	20	2	1	2	1	2	2	3	3	2	3	3	1	2	2									2	2
70	03	701	8/22/2017 0:00:00	2	1	1	2	1	2	2	2	2	3	1	1	2	1	4	1	7	3	2	2	1	2	2	3	2	2	5	5	1	2	1									2	2
70	05	701	8/22/2017 0:00:00	2	3	1	2	2	2	2	1	1	4	2					1	10	3	1	2	1	2	2	3	3	2	2	2	1	2	2									2	2
70	06	701	8/22/2017 0:00:00	2	1	1	2	2	2	1	1	2	1	1	1	1	1	4	1	12	2	1	2	1	2	2	1	3	2	7	2	1	2	2	2	0	2	2	3	0	2	2	2	2
70	07	701	8/22/2017 0:00:00	1	2	1	2	1	2	2	2	1	3	1	1	2	1	4	1	5	2	1	2	1	2	2	3	2	2	6	3	1	2	1	3	0	2	2					2	1
70	01	702	8/22/2017 0:00:00	2	1	1	2	1	2	2	2	2	3	1	1	1	1	4	1	11	3	1	2	2	2	1	3	3	2	7	3	1	2	1	3	0	2	2	1	0	2	2	2	2
70	02	702	8/22/2017 0:00:00	2	2	2	2	2	2	2	2	2	2	1	1	2	2	4	1	6	2	1	1	1	2	2	3	3	2	7	3	1	2	2	4	1	2	2					2	2
70	03	702	8/22/2017 0:00:00	2	2	2	2	1	2	2	2	2	2	1	1	2	1	4	1	5	2	1	2	2	2	1	3	3	2	3	3	2	2	3									2	2
70	04	702	8/22/2017 0:00:00	2	1	2	2	2	2	2	1	2	2	1	1	2	1	4	1	6	3	1	2	2	2	1	3	3	2	4	2	0	2	2	2	0	2	2					2	2
70	05	702	8/22/2017 0:00:00	2	2	2	2	2	2	1	1	2	2	2					1	6	2	1	2	1	2	2	2	3	2	6	3	1	2	1	3	1	2	1					2	2
70	06	702	8/22/2017 0:00:00	2	2	2	2	2	2	2	1	2	3	1	1	2	1	4	1	3	2	2	2	2	2	1	3	3	2	7	3	2	2	2	4	0	2	2					2	2
70	07	702	8/22/2017 0:00:00	2	1	1	2	2	2	2	2	2	2	1	1	2	1	4	1	7	3	1	2	2	2	1	3	2	2	5	3	1	2	1	2	0	2	2					2	2
70	01	703	8/22/2017 0:00:00	2	2	2	2	1	2	1	1	2	2	1	1	1	1	4	1	4	3	1	2	1	1	2	3	2	2	5	3	1	2	2	2	1	2	2					2	2
70	02	703	8/22/2017 0:00:00	2	3	3	2	1	2	1	2	2	2	1	1	2	1	4	1	8	3	1	2	1	1	1	1	3	2	7	4	2	2	2	3	1	2	1					2	2
70	03	703	8/22/2017 0:00:00	2	2	2	2	1	2	2	2	2	1	1	1	2	1	4	1	8	2	1	2	1	1	2	1	2	2	3	3	2	2	1									2	2
70	04	703	8/22/2017 0:00:00	1	2	2	2	1	2	1	1	1	2	1	1	2	1	4	1	6	3	1	2	1	2	2	1	1	2	6	4	2	2	1	2	0	2	2					2	1
70	05	703	8/22/2017 0:00:00	1	1	1	2	1	2	2	2	2	1	1	1	2	1	4	1	6	2	1	2	1	2	2	1	1	2	4	4	1	2	1									2	1
70	06	703	8/22/2017 0:00:00	1	1	1	2	1	2	1	1	2	2	1	1	1	1	4	1	7	3	1	2	1	2	2	1	2	2	8	2	0	2	1	4	0	2	2	2	1	2	1	2	2
71	01	711	8/28/2017 0:00:00	2	1	1	2	1	2	1	1	2	2	1	1	2	1	1	1	8	2	1	2	1	2	2	1	2	2	4	4	1	2	2									2	2
71	02	711	8/28/2017 0:00:00	2	2	2	2	1	2	1	1	2	2	1	1	2	1	4	1	6	2	1	2	1	2	2	1	2	2	6	2	0	2	3	4	2	2	2					2	2
71	03	711	8/28/2017 0:00:00	2	1	1	2	1	2	1	1	2	2	1	1	2	1	4	1	8	3	1	2	1	2	2	2	2	2	2	2	1	2	2									2	2
71	04	711	8/28/2017 0:00:00	2	1	1	2	1	2	1	1	2	2	1	1	1	1	4	1	15	3	1	2	1	2	2	2	2	2	3	3	1	2	3									2	2
71	05	711	8/28/2017 0:00:00	2	2	1	2	1	2	1	1	1	2	2					1	4	3	1	2	2	2	2	1	1	2	3	3	1	2	2									2	2
71	01	712	8/28/2017 0:00:00	2	1	1	2	1	2	2	2	2	4	1	1	2	1	1	1	13	3	1	2	1	1	1	1	2	2	4	3	1	2	1	1	0	2	1					2	1
71	02	712	8/28/2017 0:00:00	2	1	1	2	1	2	2	2	2	2	1	1	2	1	4	1	7	2	2	2	1	2	1	1	1	2	5	4	1	2	1	1	0	2	1					2	2
71	03	712	8/28/2017 0:00:00	2	3	3	2	2	2	1	1	2	2	1	1	2	1	4	1	20	3	1	2	1	1	1	1	3	2	10	4	3	2	1	2	0	2	1	4	0	2	1	2	2
71	04	712	8/28/2017 0:00:00	2	1	1	2	1	2	2	2	1	1	1	1	1	1	1	1	20	3	1	2	1	1	1	1	2	2	5	2	1	2	1	3	0	2	1					1	2
71	05	712	8/28/2017 0:00:00	2	2	2	2	2	2	1	1	2	2	1	1	2	1	4	1	12	3	1	2	1	2	1	2	1	2	5	3	2	2	2	2	0	2	2					2	2
71	01	713	8/28/2017 0:00:00	2	1	1	2	1	2	2	2	2	3	1	1	1	1	1	1	8	2	1	2	2	1	2	1	2	2	3	3	1	2	1									2	2
71	02	713	8/28/2017 0:00:00	2	1	5	2	1	2	2	2	2	2	1	1	1	1	1	1	6	3	1	2	2	2	2	1	1	2	3	3	1	2	1									2	2
71	03	713	8/28/2017 0:00:00	2	2	2	2	1	2	2	2	2	2	1	1	2	1	4	1	4	2	1	2	2	2	1	1	3	2	8	3	1	2	3	5	1	2	3					2	2
71	04	713	8/28/2017 0:00:00	2	1	1	2	2	2	1	1	2	1	1	1	2	1	4	1	11	3	1	2	2	2	2	1	1	2	5	3	2	2	2	2	0	2	1					2	2
71	05	713	8/28/2017 0:00:00	2	1	2	2	1	2	2	2	2	2	1	1	2	1	4	1	6	3	1	2	2	2	2	1	1	2	2	2	1	2	1									2	2
71	01	714	8/28/2017 0:00:00	2	1	1	2	1	2	2	2	2	2	2					1	2	2	2	2	2	2	2	1	1	2	3	3	1	2	2									2	1
71	03	714	8/28/2017 0:00:00	2	2	4	2	1	2	2	2	2	1	1	1	2	1	4	1	5	2	1	2	2	2	2	1	1	2	4	4	2	2	1									2	1
71	05	714	8/28/2017 0:00:00	2	1	1	2	2	2	2	1	1	2	1	1	2	1	4	1	3	2	1	2	2	2	2	1	1	2	6	3	1	2	2	3	0	2	2					2	2
72	01	721	8/28/2017 0:00:00	2	2	2	2	1	2	2	2	1	1	1	1	1	1	2	1	18	2	1	2	1	2	1	1	2	2	4	3	1	2	1	1	0	2	1					1	1
72	02	721	8/28/2017 0:00:00	2	1	1	2	1	2	2	2	2	2	1	1	2	1	2	1	10	2	1	2	1	2	2	1	2	2	3	3	1	2	1									2	2
72	03	721	8/28/2017 0:00:00	2	1	3	2	1	2	2	2	2	2	1	1	1	1	4	1	6	2	1	2	1	2	1	1	2	2	4	2	1	2	1	2	0	2	1					2	1
72	04	721	8/28/2017 0:00:00	2	2	2	2	1	2	2	2	1	1	1	1	1	1	3	1	13	2	1	2	1	1	2	1	2	2	4	2	1	2	1	2	1	2	1					1	1
72	01	722	8/28/2017 0:00:00	2	2	1	2	2	2	1	1	2	1	1	1	2	1	4	1	12	2	1	2	2	2	2	2	1	2	10	5	1	2	2	2	0	2	1	3	1	2	2	2	1
72	02	722	8/28/2017 0:00:00	2	1	1	2	2	2	1	1	1	1	1	1	2	1	4	1	14	2	1	2	1	2	2	1	1	2	7	3	1	2	1	3	2	2	2	1	0	2	2	2	1
72	03	722	8/28/2017 0:00:00	2	2	5	2	1	2	2	2	1	2	1	1	1	1	4	1	15	3	1	2	2	2	2	1	3	2	7	3	1	2	1	2	1	2	2	2	0	2	1	2	1
72	04	722	8/28/2017 0:00:00	2	2	2	2	1	2	2	2	2	2	1	1	2	1	1	1	5	2	1	2	1	2	2	1	1	2	4	4	2	2	1									2	1
72	02	723	8/28/2017 0:00:00	2	2	2	2	1	2	1	1	2	2	1	1	2	1	4	1	6	3	1	2	1	2	2	2	3	2	4	2	1	2	2	2	0	2	2					2	2
72	03	723	8/28/2017 0:00:00	2	2	3	2	1	2	1	1	2	2	1	1	2	1	4	1	6	2	1	2	1	2	2	2	1	2	4	4	0	2	1									2	2
72	04	723	8/28/2017 0:00:00	2	2	2	2	1	2	1	1	2	2	1	1	2	1	4	1	4	2	1	2	1	2	2	1	2	2	2	2	1	2	2									2	2
72	01	724	8/28/2017 0:00:00	2	1	1	2	1	2	1	1	2	1	1	1	2	1	1	1	9	3	1	2	1	1	1	3	3	2	3	3	1	2	2									2	2
72	02	724	8/28/2017 0:00:00	2	2	2	2	2	2	1	1	2	2	1	1	2	1	1	1	9	2	1	2	1	1	1	1	2	2	3	3	1	2	2									2	2
72	03	724	8/28/2017 0:00:00	2	1	1	2	1	2	2	2	1	1	1	1	2	1	1	1	9	3	1	2	1	1	1	1	2	2	3	3	1	2	1									2	1
72	04	724	8/28/2017 0:00:00	2	1	1	2	1	2	2	2	2	2	1	1	2	1	3	1	14	3	1	2	1	1	1	1	1	2	6	3	1	2	1	3	0	2	1					2	1
72	01	725	8/28/2017 0:00:00	2	1	1	2	1	2	2	2	1	1	2					1	5	3	1	2	2	2	2	2	3	2	3	3	1	2	2									2	1
72	02	725	8/28/2017 0:00:00	2	1	1	2	2	2	1	1	2	2	1	1	2	1	4	1	4	3	2	2	2	1	2	3	1	2	4	2	2	2	1	2	1	2	1					2	1
72	03	725	8/28/2017 0:00:00	2	1	1	2	2	2	1	1	2	2	1	1	2	1	4	1	9	3	1	2	2	1	2	3	1	2	10	2	0	2	1	8	0	2	2					2	2
72	04	725	8/28/2017 0:00:00	2	1	1	2	2	2	1	1	2	2	1	1	1	1	4	1	8	3	1	2	2	2	2	1	1	2	4	3	1	1	1	1	0	1	1					2	1
73	01	731	9/5/2017 0:00:00	2	2	2	2	1	2	2	2	1	1	1	1	1	1	1	1	20	3	1	1	1	2	2	1	1	2	8	2	0	2	1	2	0	2	1	4	2	2	1	1	1
73	02	731	9/5/2017 0:00:00	2	1	1	2	1	2	2	2	1	2	1	1	1	1	4	1	5	3	1	1	1	2	2	1	1	2	5	2	0	2	1	3	1	2	2					1	1
73	03	731	9/5/2017 0:00:00	2	1	1	2	1	2	2	2	2	2	1	1	1	1	1	1	6	3	1	1	1	2	2	1	1	2	6	2	1	2	1	2	0	2	1	2	0	2	1	1	1
73	04	731	9/5/2017 0:00:00	2	1	1	2	1	2	2	2	1	2	1	1	1	1	1	1	20	3	1	2	1	2	2	1	1	2	7	2	0	2	1	5	1	2	1					1	1
73	05	731	9/5/2017 0:00:00	2	1	1	2	1	2	2	2	2	2	1	1	1	1	1	1	7	3	1	1	1	2	2	1	1	2	3	3	1	2	1									2	2
73	01	732	9/5/2017 0:00:00	2	1	1	2	1	2	1	1	1	2	1	1	1	1	1	1	6	3	1	2	2	2	2	1	1	2	3	3	1	2	1									2	2
73	02	732	9/5/2017 0:00:00	2	1	1	2	1	2	1	1	1	2	1	1	1	1	1	1	8	3	1	2	2	2	2	1	1	2	7	2	1	2	1	3	0	2	1	2	0	2	1	1	2
73	03	732	9/5/2017 0:00:00	2	2	2	2	1	2	1	1	1	2	1	1	2	1	4	1	6	3	1	2	2	2	2	1	1	2	4	2	1	2	3	2	0	2	3					2	2
73	04	732	9/5/2017 0:00:00	2	1	1	2	1	2	1	1	2	2	1	1	2	1	1	1	6	2	1	2	2	2	2	1	1	2	5	5	2	2	3									2	2
73	05	732	9/5/2017 0:00:00	2	1	2	2	1	2	1	1	1	2	1	1	2	1	4	1	6	3	1	2	2	2	2	1	2	2	7	3	1	2	1	3	1	2	1	1	0	2	3	2	2
73	01	733	9/5/2017 0:00:00	2	2	2	2	1	2	2	2	2	2	1	1	2	1	4	1	5	2	1	2	2	2	2	1	1	2	6	2	1	2	1	4	1	2	2					2	2
73	02	733	9/5/2017 0:00:00	2	1	2	2	2	2	1	1	1	2	1	1	1	1	1	1	4	2	1	2	2	2	2	1	1	2	4	4	1	2	2									2	2
73	03	733	9/5/2017 0:00:00	2	2	2	2	2	2	1	1	2	2	1	1	2	1	4	1	5	2	1	2	2	2	2	2	2	2	5	2	0	2	1	3	2	2	1					2	1
73	04	733	9/5/2017 0:00:00	2	2	1	2	2	2	1	1	1	1	1	1	1	1	4	1	10	2	1	2	2	2	2	1	1	2	3	3	1	2	1									2	1
73	05	733	9/5/2017 0:00:00	2	1	2	2	1	2	2	2	2	2	1	1	2	2	4	1	3	2	1	2	2	2	2	1	2	2	3	3	1	2	1									2	2
73	01	734	9/5/2017 0:00:00	2	1	1	2	1	2	2	2	2	2	1	1	2	1	1	1	14	3	1	2	2	1	1	1	1	2	11	3	1	2	3	3	0	2	3	5	0	2	3	2	2
73	02	734	9/5/2017 0:00:00	2	1	1	2	1	2	2	2	2	2	1	1	2	1	1	1	5	2	1	2	2	1	1	1	1	2	4	2	1	2	1	2	0	2	1					2	1
73	03	734	9/5/2017 0:00:00	2	2	2	2	2	2	1	1	2	2	1	1	2	1	1	1	8	2	1	2	2	1	1	1	1	2	4	4	2	2	1									2	2
73	04	734	9/5/2017 0:00:00	2	3	3	2	1	2	2	2	1	1	1	1	1	1	1	1	8	3	1	2	2	2	1	1	1	2	8	5	3	2	1	3	0	2	1					2	1
73	05	734	9/5/2017 0:00:00	2	2	2	2	1	2	2	2	1	2	1	1	2	1	4	1	11	3	1	2	2	1	2	1	1	2	4	2	1	2	3	2	1	2	3					2	1
74	01	741	9/12/2017 0:00:00	2	1	1	2	1	2	1	1	2	2	1	1	2	1	4	1	7	2	1	2	1	2	2	1	1	2	6	3	1	2	1	3	0	2	1					2	2
74	02	741	9/12/2017 0:00:00	2	1	1	2	2	2	2	1	2	2	1	1	2	1	4	1	15	3	1	2	1	1	1	1	1	2	4	3	1	2	1	1	0	2	1					2	2
74	03	741	9/12/2017 0:00:00	2	1	1	2	2	2	2	1	2	1	1	1	2	1	4	1	9	3	1	2	1	1	1	1	1	2	10	3	1	2	1	2	0	2	2	2	0	2	2	2	2	3	0	2	2
74	04	741	9/12/2017 0:00:00	2	1	1	2	1	2	2	2	2	2	1	1	2	1	4	1	8	3	1	2	1	1	2	1	1	2	7	3	1	2	1	1	0	2	1	3	0	2	1	2	2
74	05	741	9/12/2017 0:00:00	2	2	2	2	2	2	1	1	2	1	1	1	2	1	4	1	2	2	1	2	1	1	2	1	2	2	3	3	2	2	1									2	2
74	01	742	9/12/2017 0:00:00	1	1	3	2	2	2	1	1	2	2	1	1	2	1	3	1	6	2	1	2	1	2	2	1	1	2	2	2	0	2	1									2	2
74	02	742	9/12/2017 0:00:00	2	1	2	2	1	2	1	1	2	1	1	1	1	1	1	1	4	3	1	2	1	2	2	1	1	2	3	3	1	2	1									2	2
74	03	742	9/12/2017 0:00:00	2	1	2	2	1	2	1	1	2	2	1	1	2	1	4	1	4	3	1	2	1	2	2	1	1	2	3	3	1	2	1									2	2
74	04	742	9/12/2017 0:00:00	2	1	1	2	1	2	1	1	2	2	1	1	2	1	4	1	4	3	1	2	1	2	2	1	1	2	3	3	1	2	1									2	1
74	05	742	9/12/2017 0:00:00	2	2	1	2	1	2	1	1	2	1	1	1	1	1	1	1	6	3	1	2	1	2	2	1	1	2	4	3	1	2	1	1	1	2	2					1	2
74	01	743	9/12/2017 0:00:00	2	2	2	2	2	2	1	1	2	2	1	1	2	1	4	1	5	2	1	2	1	1	2	1	1	2	5	3	1	2	1	2	1	2	1					2	2
74	02	743	9/12/2017 0:00:00	2	3	3	2	2	2	1	1	2	2	1	1	2	1	4	1	6	2	1	2	1	1	2	1	1	2	10	10	3	2	1									2	2
74	03	743	9/12/2017 0:00:00	2	1	1	2	2	2	1	1	2	2	1	1	2	1	4	1	1	2	1	2	1	2	2	1	1	2	3	3	1	1	1									2	2
74	04	743	9/12/2017 0:00:00	2	2	2	1	2	2	1	1	2	2	1	1	2	1	4	1	6	2	1	2	1	2	2	1	1	2	7	3	1	2	1	2	1	2	1	2	0	2	1	2	2
74	05	743	9/12/2017 0:00:00	2	2	2	2	1	2	2	2	2	2	1	1	1	1	4	1	6	2	1	2	1	2	2	1	1	2	5	3	1	2	1	2	1	2	2					2	1
74	01	744	9/12/2017 0:00:00	2	2	6	2	2	2	1	1	2	2	1	1	1	1	4	1	5	2	1	2	1	2	2	3	1	2	5	3	1	2	1	1	1	2	2	1	0	1	2	2	2
74	02	744	9/12/2017 0:00:00	2	2	1	2	1	2	2	2	1	1	1	1	1	1	4	1	5	2	2	2	1	2	2	1	3	2	4	4	2	2	2									2	2
74	03	744	9/12/2017 0:00:00	2	1	1	2	1	2	2	2	2	1	1	1	2	1	4	1	4	3	1	2	1	2	2	1	3	2	5	3	1	2	1	2	0	2	1					2	2
74	04	744	9/12/2017 0:00:00	1	3	2	2	2	2	1	1	1	3	1	1	2	1	4	1	2	2	2	2	1	2	2	1	1	2	3	3	1	2	1									2	1
75	01	751	8/31/2017 0:00:00	2	3	3	2	1	2	2	2	2	3	1	1	2	1	4	1	11	3	2	2	1	1	1	1	1	2	6	1	1	2	3	3	1	2	3	2	1	2	3	2	2
75	02	751	8/31/2017 0:00:00	2	1	1	2	1	2	2	2	2	2	1	1	2	1	1	1	3	2	1	2	1	1	1	1	2	2	3	3	1	2	2									2	2
75	03	751	8/31/2017 0:00:00	2	1	1	2	1	2	2	2	2	3	1	1	2	1	1	1	3	2	2	2	1	1	2	1	1	2	3	3	1	2	1									2	2
75	04	751	8/31/2017 0:00:00	2	1	1	2	1	2	2	2	1	1	1	1	2	1	1	1	14	3	1	2	1	1	1	1	1	2	10	3	1	2	1	3	0	2	2	4	0	2	3	1	2
75	01	752	8/31/2017 0:00:00	2	2	2	2	1	2	2	2	1	2	1	1	1	1	4	1	5	2	1	2	1	2	2	1	1	2	13	4	1	2	2	2	1	2	2	3	0	2	2	2	2	4	0	2	2
75	02	752	8/31/2017 0:00:00	1	1	2	2	1	2	1	1	2	2	1	1	2	1	4	1	4	2	1	2	1	2	2	1	1	2	3	3	1	2	2									2	2
75	03	752	8/31/2017 0:00:00	2	2	2	2	1	2	2	2	1	2	2					1	7	2	1	2	1	2	2	1	1	2	5	3	2	2	2	2	0	2	1					2	2
75	04	752	8/31/2017 0:00:00	2	3	3	2	1	2	2	2	1	2	1	1	1	1	2	1	5	2	1	2	1	2	2	1	1	2	5	3	1	2	1	2	2	2	1					2	1
75	01	753	8/31/2017 0:00:00	2	2	2	2	2	2	2	1	1	2	1	1	2	1	4	1	5	2	1	2	1	2	2	1	1	2	6	6	2	2	1									2	2
75	02	753	8/31/2017 0:00:00	2	2	2	2	1	2	2	2	1	1	1	1	1	1	4	1	5	3	1	2	1	2	2	1	1	2	6	2	1	2	1	2	1	2	2	2	0	2	2	2	2
75	03	753	8/31/2017 0:00:00	2	2	2	2	1	2	2	2	2	2	1	1	2	1	4	1	5	2	1	2	1	2	2	1	1	2	5	2	0	2	1	3	2	2	1					1	2
75	04	753	8/31/2017 0:00:00	2	2	2	2	2	2	2	1	2	1	1	1	2	1	4	1	4	2	1	2	1	2	2	1	1	2	5	3	1	2	1	2	1	2	1					2	1
75	01	754	8/31/2017 0:00:00	1	1	2	2	1	2	1	1	2	2	1	1	2	1	1	1	6	2	1	2	1	2	2	1	1	2	4	2	1	2	1	2	1	2	1					2	2
75	02	754	8/31/2017 0:00:00	1	1	1	2	1	2	1	1	1	1	1	1	1	1	1	1	5	3	1	2	1	2	2	1	1	2	4	3	1	2	1	1	0	2	1					2	1
75	03	754	8/31/2017 0:00:00	2	2	3	2	1	2	2	2	1	1	2					1	10	2	2	2	1	2	2	1	1	2	5	5	2	2	1									2	1
75	04	754	8/31/2017 0:00:00	2	1	2	2	1	2	2	2	1	1	1	1	1	1	1	1	8	2	1	2	1	2	2	1	1	2	4	2	1	2	1	2	0	2	2					2	1
75	01	755	8/31/2017 0:00:00	2	1	2	2	1	2	1	1	2	2	1	1	2	1	1	1	6	2	1	2	2	2	2	2	2	2	4	3	1	2	1	1	0	2	1					2	2
75	02	755	8/31/2017 0:00:00	2	2	1	2	1	2	1	1	2	2	1	1	2	1	1	1	4	2	1	2	2	2	2	1	1	2	4	2	1	2	3	2	1	2	3					2	2
75	03	755	8/31/2017 0:00:00	2	1	1	2	2	2	1	1	1	1	1	1	1	1	1	1	3	2	1	2	2	2	2	1	3	2	3	3	1	2	2									2	2
75	04	755	8/31/2017 0:00:00	2	1	2	2	2	2	1	1	2	2	1	1	1	1	1	1	7	2	1	2	2	2	2	1	3	2	3	3	1	2	1									2	1
76	01	761	9/12/2017 0:00:00	2	1	1	2	1	2	2	2	1	2	1	1	2	1	4	1	5	2	1	2	1	2	2	1	2	2	6	3	1	2	1	3	0	2	1					2	1
76	02	761	9/12/2017 0:00:00	2	1	1	2	1	2	2	2	2	1	1	1	1	1	4	1	11	3	1	2	1	2	2	1	3	2	4	4	1	2	1									2	2
76	04	761	9/12/2017 0:00:00	2	3	5	2	1	2	2	2	1	1	1	1	1	1	4	1	6	2	1	2	1	2	2	1	3	2	10	4	3	2	2	6	2	2	2					2	2
76	01	762	9/12/2017 0:00:00	2	1	1	2	2	2	1	1	2	1	2					1	3	2	1	2	1	2	2	1	1	2	15	4	1	2	2	5	0	2	2	3	0	2	2	2	2	3	0	2	2
76	02	762	9/12/2017 0:00:00	2	1	1	2	1	1	1	1	1	1	1	1	1	1	4	1	6	2	2	2	1	2	2	1	3	2	7	3	1	2	1	2	0	2	2	2	0	2	1	2	1
76	03	762	9/12/2017 0:00:00	2	1	1	2	1	2	2	2	2	2	1	1	2	1	4	1	6	3	1	2	1	2	2	1	2	2	2	2	1	2	1									2	2
76	04	762	9/12/2017 0:00:00	2	1	1	2	1	2	2	2	1	2	1	1	2	1	4	1	6	2	1	2	2	2	2	1	3	2	3	3	1	2	1									2	2
76	01	763	9/12/2017 0:00:00	2	1	1	2	1	2	1	1	1	1	2					1	12	3	1	2	1	2	2	1	2	2	3	3	1	2	2									2	2
76	02	763	9/12/2017 0:00:00	2	2	2	2	1	2	1	1	1	1	1	1	1	1	1	1	11	2	1	2	1	2	2	1	2	2	4	4	2	2	3									2	2
76	03	763	9/12/2017 0:00:00	2	1	1	2	1	2	1	1	2	2	1	1	2	1	4	1	10	3	1	2	1	2	2	1	2	2	3	3	1	2	3									2	2
76	04	763	9/12/2017 0:00:00	2	1	1	2	1	2	1	1	2	2	1	1	1	1	4	1	6	3	1	2	1	2	2	1	1	2	3	3	1	2	3									2	2
76	01	764	9/12/2017 0:00:00	2	1	1	2	2	2	1	1	2	4	1	1	2	1	4	1	7	2	1	2	1	2	2	1	2	2	7	5	1	2	1	2	0	2	1					2	2
76	02	764	9/12/2017 0:00:00	2	2	2	2	2	2	1	1	2	2	1	1	1	1	4	1	5	3	1	2	1	1	2	1	1	2	4	4	2	2	2									2	2
76	03	764	9/12/2017 0:00:00	2	2	2	2	2	2	1	1	2	3	1	1	2	1	3	1	7	3	1	2	1	1	1	1	2	2	5	5	2	2	1									2	2
76	04	764	9/12/2017 0:00:00	2	1	1	2	2	2	2	1	2	2	1	1	2	1	4	1	9	3	1	2	1	2	1	1	3	2	4	3	1	2	1	1	0	2	1					2	2
76	01	765	9/12/2017 0:00:00	2	3	3	2	1	2	2	2	1	2	1	1	2	1	4	1	4	2	1	1	2	2	1	2	3	2	7	3	2	2	2	4	1	2	1					2	1
76	02	765	9/12/2017 0:00:00	2	2	2	2	2	2	1	1	1	2	1	1	2	1	4	1	11	2	1	2	2	2	2	1	1	2	5	3	1	1	1	2	1	1	1					2	2
76	03	765	9/12/2017 0:00:00	1	1	2	2	2	2	2	1	2	2	1	1	1	1	3	1	5	3	1	2	1	2	2	3	1	2	6	4	1	2	1	2	1	2	1					2	2
76	04	765	9/12/2017 0:00:00	2	1	1	2	2	2	2	1	1	2	1	1	2	1	4	1	5	2	1	2	2	2	2	3	1	2	7	3	1	2	1	4	0	1	1					2	1
77	01	771	8/28/2017 0:00:00	2	1	1	2	1	2	2	1	2	2	1	1	2	1	3	1	12	3	1	2	1	1	1	1	3	2	5	2	1	2	1	3	0	2	1					2	2
77	02	771	8/28/2017 0:00:00	2	2	2	2	1	2	1	1	2	1	2					1	5	3	1	2	1	1	1	3	3	2	4	3	2	2	1	1	0	2	1					2	2
77	03	771	8/28/2017 0:00:00	2	1	1	2	1	2	2	2	2	1	2					1	9	2	1	2	1	1	2	1	3	2	3	3	1	2	1									2	1
77	04	771	8/28/2017 0:00:00	2	2	2	2	2	2	1	1	1	2	1	1	2	1	4	1	8	3	1	2	1	1	1	1	3	2	7	2	1	2	1	2	1	2	1	3	0	2	1	2	2
77	05	771	8/28/2017 0:00:00	2	4	4	2	2	2	2	2	2	2	1	1	2	1	4	1	5	3	1	2	1	1	1	1	3	2	12	3	2	2	1	2	1	2	2	3	1	2	2	2	2	4	0	2	2
77	01	772	8/28/2017 0:00:00	2	1	2	2	1	2	2	2	2	2	1	1	1	1	4	1	6	2	1	2	2	1	2	1	3	2	6	3	1	2	1	3	0	2	1					2	1
77	02	772	8/28/2017 0:00:00	2	2	2	2	2	2	2	1	2	3	1	1	2	1	4	1	4	3	1	2	2	2	1	1	3	2	7	4	1	2	1	3	1	2	1					2	1
77	03	772	8/28/2017 0:00:00	2	1	1	2	1	2	2	2	2	2	2					1	5	3	1	2	2	2	1	1	3	2	3	3	1	2	1									2	2
77	04	772	8/28/2017 0:00:00	2	2	2	2	1	2	2	2	2	2	1	1	1	1	4	1	14	3	1	2	2	1	2	1	3	2	4	4	2	2	1									2	1
77	05	772	8/28/2017 0:00:00	2	1	1	2	1	2	2	2	1	1	1	1	2	1	4	1	11	3	1	2	2	2	1	1	3	2	3	3	1	2	3									2	1
77	01	773	8/28/2017 0:00:00	1	1	6	2	2	2	1	1	2	2	1	1	2	1	4	1	7	2	1	2	1	2	2	3	3	2	5	3	1	2	3	2	0	2	3					2	1
77	02	773	8/28/2017 0:00:00	2	1	1	2	1	2	1	1	1	2	1	1	2	1	4	1	5	3	1	2	1	2	2	3	2	2	3	3	1	2	1									2	2
77	03	773	8/28/2017 0:00:00	2	2	4	2	1	2	1	1	2	2	1	1	2	1	4	1	7	2	1	2	1	2	2	3	3	2	3	3	2	2	1									2	2
77	04	773	8/28/2017 0:00:00	2	1	2	2	1	2	1	1	2	1	1	1	2	1	4	1	5	2	1	2	1	2	2	2	3	2	3	3	1	2	1									2	2
77	05	773	8/28/2017 0:00:00	2	1	1	2	1	2	1	1	1	2	1	1	1	1	4	1	9	3	1	2	1	2	2	1	3	2	3	3	1	2	1									2	2
77	01	774	8/28/2017 0:00:00	2	1	3	2	1	2	2	2	2	2	1	1	2	1	4	1	4	2	1	2	1	2	2	3	3	2	7	4	1	2	1	2	0	2	1	1	0	2	2	2	2
77	02	774	8/28/2017 0:00:00	2	2	2	2	2	2	1	1	1	1	1	1	2	1	4	1	7	2	1	2	1	2	2	2	3	2	8	2	0	2	1	6	2	2	1					2	2
77	03	774	8/28/2017 0:00:00	2	1	2	2	2	1	1	1	1	2	1	1	2	1	4	1	6	3	1	2	1	2	2	3	3	2	6	3	1	2	1	3	0	2	1					2	1
77	04	774	8/28/2017 0:00:00	2	2	2	2	2	2	2	2	1	2	1	1	1	1	4	1	5	2	1	2	1	2	2	3	3	2	6	3	1	2	1	3	0	2	1					2	2
78	01	781	8/25/2017 0:00:00	2	2	2	2	1	2	1	1	2	2	1	1	2	1	4	1	8	3	1	2	1	1	1	3	3	2	7	3	1	2	1	2	1	2	1	2	0	2	1	2	1
78	02	781	8/25/2017 0:00:00	2	2	2	2	1	2	1	1	2	1	2					1	15	3	1	2	1	1	1	1	3	2	4	4	2	2	2									2	2
78	03	781	8/25/2017 0:00:00	2	1	1	2	1	2	1	1	2	3	1	1	2	1	4	1	8	3	1	2	1	1	1	3	3	2	4	3	1	2	1	1	0	2	1					2	2
78	04	781	8/25/2017 0:00:00	2	2	2	2	1	2	1	1	2	2	2					1	6	3	1	2	1	1	1	1	3	2	3	3	2	2	2									2	2
78	01	782	8/25/2017 0:00:00	2	3	3	2	1	2	1	1	2	2	1	1	2	1	4	1	6	3	1	2	1	2	2	2	2	2	8	2	0	2	1	2	0	2	1	4	2	2	1	2	2
78	02	782	8/25/2017 0:00:00	2	2	2	2	1	2	1	1	2	2	1	1	2	1	4	1	8	2	1	2	1	2	2	2	3	2	6	3	1	2	1	3	1	2	1					2	1
78	03	782	8/25/2017 0:00:00	2	1	1	2	1	2	1	1	2	2	1	1	2	1	4	1	3	2	1	2	1	2	2	2	2	2	3	3	1	2	1									2	2
78	04	782	8/25/2017 0:00:00	1	1	1	2	1	2	1	1	1	2	1	1	1	1	4	1	4	2	1	2	1	2	2	2	3	2	3	3	1	2	3									2	2
78	01	783	8/25/2017 0:00:00	2	2	2	2	2	2	1	1	2	2	1	1	1	1	4	1	13	2	1	2	1	2	1	2	3	2	5	3	1	2	1	2	1	2	1					2	1
78	02	783	8/25/2017 0:00:00	2	1	1	2	2	2	2	1	1	1	1	1	2	1	4	1	10	2	1	2	1	2	1	1	3	2	3	3	1	2	1									2	1
78	03	783	8/25/2017 0:00:00	2	1	1	2	1	2	2	2	2	1	1	1	1	1	4	1	5	2	1	2	1	2	2	2	3	2	4	2	0	2	1	2	1	2	1					2	1
78	04	783	8/25/2017 0:00:00	2	1	1	2	1	2	2	2	2	2	1	1	1	1	4	1	9	2	1	2	1	2	1	1	3	2	3	3	1	2	1									2	2
78	01	784	8/25/2017 0:00:00	2	1	1	2	1	2	2	2	2	2	1	1	2	1	4	1	4	3	1	2	2	2	1	1	3	2	4	2	1	2	1	2	0	2	1					2	2
78	02	784	8/25/2017 0:00:00	1	1	6	2	1	2	2	2	2	2	1	1	2	1	4	1	6	2	1	2	1	2	2	1	3	2	3	3	1	2	1									2	2
78	03	784	8/25/2017 0:00:00	2	1	1	2	1	2	2	2	2	3	1	1	2	1	4	1	5	3	1	2	2	2	1	1	3	2	4	2	1	2	2	2	0	2	2					2	2
78	04	784	8/25/2017 0:00:00	2	1	1	2	2	2	1	1	1	1	2					1	10	2	1	2	1	1	2	1	2	2	3	3	1	2	1									2	1
78	01	785	8/25/2017 0:00:00	2	1	1	2	1	2	2	2	1	1	2					1	3	2	1	2	1	2	1	1	3	2	3	3	1	2	2									2	2
78	02	785	8/25/2017 0:00:00	2	1	1	2	2	2	1	2	1	1	1	1	2	1	4	1	4	3	1	2	2	2	1	1	3	2	5	5	1	2	1									2	2
78	03	785	8/25/2017 0:00:00	2	1	1	2	1	2	2	2	2	2	1	1	2	1	4	1	4	2	1	2	2	2	1	1	3	2	2	2	1	2	2									2	2
78	04	785	8/25/2017 0:00:00	2	2	2	2	2	2	1	1	1	2	1	1	2	1	4	1	8	2	1	2	1	2	2	1	3	2	7	5	2	2	2	2	0	2	2					2	2
79	01	791	8/25/2017 0:00:00	2	3	3	2	2	2	1	1	2	2	1	1	1	1	4	1	5	2	1	2	2	1	1	1	3	2	5	3	1	2	1	2	2	2	2					2	2
79	02	791	8/25/2017 0:00:00	2	1	1	2	2	2	2	1	2	2	1	1	1	1	1	1	7	3	1	2	2	1	2	1	1	2	5	2	0	2	1	3	1	2	2					2	2
79	03	791	8/25/2017 0:00:00	2	1	1	2	1	2	2	2	1	2	1	1	1	1	4	1	5	2	1	2	2	1	2	2	3	2	4	3	1	2	1	1	0	2	1					2	2
79	04	791	8/25/2017 0:00:00	2	3	3	2	2	2	2	1	2	2	1	1	2	1	4	1	2	2	1	2	2	1	2	1	1	2	4	4	3	2	2									2	2
79	05	791	8/25/2017 0:00:00	2	1	1	2	1	2	2	1	2	1	1	1	1	1	1	1	7	3	1	2	2	2	2	1	3	2	7	2	0	2	3	2	0	2	3	3	1	2	1	2	1
79	06	791	8/25/2017 0:00:00	2	1	1	2	2	2	2	1	1	2	1	1	1	1	4	1	5	2	1	2	2	1	2	1	2	2	5	2	1	2	1	2	0	2	2	1	0	2	2	2	2
79	07	791	8/25/2017 0:00:00	2	4	4	2	1	2	2	2	2	2	1	1	2	1	4	1	5	2	1	2	2	1	2	1	1	2	8	3	1	2	1	2	1	2	2	3	2	2	3	2	1
79	08	791	8/25/2017 0:00:00	2	2	3	2	1	2	2	2	2	2	1	1	2	1	4	1	11	2	1	2	2	1	2	2	2	2	5	5	2	2	1									2	2
79	10	791	8/25/2017 0:00:00	2	1	1	2	2	2	2	1	2	1	1	1	2	1	4	1	4	2	2	2	2	2	2	1	2	2	4	3	1	2	1	1	0	2	2					2	2
79	02	792	8/25/2017 0:00:00	2	2	2	2	1	2	1	2	1	2	1	1	1	1	4	1	5	3	1	2	1	2	1	3	3	2	4	4	2	2	2									2	2
79	03	792	8/25/2017 0:00:00	2	1	1	2	2	2	1	1	2	2	2					1	2	2	1	2	1	2	1	3	3	2	2	2	1	1	1									2	2
79	04	792	8/25/2017 0:00:00	2	2	2	2	1	2	2	1	2	2	1	1	2	1	4	1	6	3	1	2	1	1	1	3	1	2	4	4	2	2	2									2	2
79	05	792	8/25/2017 0:00:00	2	1	1	2	1	2	2	2	2	4	1	1	2	1	4	1	7	3	1	2	1	1	1	2	3	2	5	3	1	2	1	2	0	2	1					2	2
79	06	792	8/25/2017 0:00:00	2	1	1	2	2	1	2	2	2	2	2					1	20	3	1	2	1	1	1	3	2	2	3	3	1	2	3									2	2
79	08	792	8/25/2017 0:00:00	2	1	1	2	1	2	1	1	2	2	1	1	2	1	4	1	6	3	1	2	1	2	2	3	3	2	4	3	1	2	3	1	0	2	1					2	2
79	09	792	8/25/2017 0:00:00	2	2	2	2	2	1	1	1	2	2	2					1	3	2	1	2	2	2	2	3	3	2	4	4	2	1	3									2	2
79	10	792	8/25/2017 0:00:00	2	1	1	2	2	2	1	1	2	2	1	1	1	1	4	1	2	3	1	2	2	2	1	3	2	2	2	2	0	2	1									2	1
80	01	801	9/5/2017 0:00:00	2	1	1	2	1	2	2	2	2	1	1	1	2	1	4	1	14	3	1	2	1	1	1	1	2	2	5	3	1	2	1	2	0	2	1					2	1
80	02	801	9/5/2017 0:00:00	2	2	1	2	1	2	2	2	1	1	1	1	1	1	1	1	9	3	1	2	1	2	1	1	2	2	6	3	1	2	1	2	0	2	1	1	0	2	1	2	2
80	03	801	9/5/2017 0:00:00	2	1	2	2	2	2	1	1	2	2	1	1	2	1	1	1	6	3	1	2	1	1	2	2	2	2	8	3	2	2	1	5	0	2	1					2	2
80	04	801	9/5/2017 0:00:00	2	2	2	2	2	2	2	2	2	2	1	1	2	1	1	1	7	2	1	2	1	1	1	3	3	2	7	4	2	2	1	2	0	2	1	1	0	2	1	2	2
80	01	802	9/5/2017 0:00:00	2	2	1	2	1	2	2	2	1	1	1	1	1	1	1	1	17	3	1	2	2	2	1	1	1	2	9	1	0	2	2	3	1	2	1	3	1	2	1	1	2	2	0	2	1
80	02	802	9/5/2017 0:00:00	2	1	1	2	1	2	2	2	1	3	1	1	1	1	1	1	10	3	1	2	2	2	1	1	1	2	3	2	1	2	1	1	0	2	1					1	2
80	03	802	9/5/2017 0:00:00	2	1	1	2	1	2	2	2	2	1	1	1	1	1	4	1	9	3	1	2	2	2	1	1	1	2	3	3	1	2	1									2	1
80	04	802	9/5/2017 0:00:00	2	1	2	2	1	2	2	2	2	2	1	1	2	1	4	1	6	3	1	2	2	2	1	1	1	2	3	3	1	2	2									2	1
80	01	803	9/5/2017 0:00:00	2	1	1	2	2	2	1	1	1	2	1	1	1	1	4	1	8	2	1	2	1	2	2	1	2	2	8	3	1	2	1	1	0	2	1	2	0	2	1	2	1	2	0	2	1
80	02	803	9/5/2017 0:00:00	2	2	7	2	1	2	2	2	1	2	1	1	2	1	4	1	5	2	1	2	1	2	2	1	2	2	16	3	0	2	1	2	0	2	2	6	0	2	2	2	2	5	2	2	2
80	03	803	9/5/2017 0:00:00	2	1	1	2	1	2	2	2	1	2	1	1	1	1	4	1	10	2	1	2	1	2	2	1	1	2	5	3	1	2	1	2	0	2	2					2	1
80	04	803	9/5/2017 0:00:00	2	2	2	2	1	2	2	2	1	2	1	1	1	1	4	1	6	2	1	2	1	2	2	1	2	2	8	3	1	2	2	2	1	2	2	1	0	2	2	2	2	2	0	2	2
80	01	804	9/5/2017 0:00:00	2	2	2	2	1	2	1	1	2	2	1	1	2	1	4	1	5	3	1	2	2	2	2	2	3	2	5	1	0	2	2	4	2	2	2					2	2
80	02	804	9/5/2017 0:00:00	2	2	2	2	1	2	1	1	2	2	2					1	3	2	2	2	2	2	2	1	1	2	4	1	0	2	1	3	2	2	2					2	2
80	03	804	9/5/2017 0:00:00	2	2	1	2	1	2	1	1	1	1	1	1	2	1	4	1	4	2	2	2	2	2	2	2	3	2	7	3	1	2	2	4	1	2	2					2	2
80	04	804	9/5/2017 0:00:00	2	2	1	2	1	2	1	1	2	2	1	1	2	1	4	1	5	3	1	2	2	2	2	2	2	2	4	4	2	2	2									2	2
80	01	805	9/5/2017 0:00:00	2	1	1	2	2	2	2	1	2	2	1	1	2	1	4	1	4	2	1	2	1	2	2	1	1	2	3	3	1	2	1									2	2
80	02	805	9/5/2017 0:00:00	2	1	1	2	1	2	2	2	2	2	2					1	4	3	1	2	1	2	2	1	1	2	3	3	1	2	3									2	2
80	04	805	9/5/2017 0:00:00	2	1	2	2	2	2	1	1	2	2	1	1	2	1	4	1	6	2	1	2	1	2	2	1	1	2	8	5	1	2	2	3	1	2	2					2	2
81	01	811	7/22/2017 0:00:00	2	2	3	2	1	2	2	2	2	3	1	1	2	1	4	1	5	2	1	1	1	2	1	3	3	2	8	4	1	2	1	4	1	2	1					2	2
81	02	811	7/22/2017 0:00:00	2	2	2	2	2	2	1	1	2	2	1	1	2	1	4	1	5	2	1	1	1	2	1	3	3	2	11	2	0	2	2	5	0	2	2	4	1	2	2	2	1
81	03	811	7/22/2017 0:00:00	2	2	2	2	1	2	2	2	1	2	1	1	2	1	4	1	6	2	1	1	1	2	1	3	3	2	4	4	2	2	2									2	1
81	04	811	7/22/2017 0:00:00	2	1	1	2	1	2	2	2	2	2	1	1	2	1	4	1	8	2	1	1	1	2	1	3	3	2	3	3	1	2	1									2	1
81	05	811	7/22/2017 0:00:00	2	3	2	2	1	2	1	1	1	1	1	1	1	1	4	1	6	3	1	2	1	2	2	2	2	2	4	4	2	2	1									2	2
81	06	811	7/22/2017 0:00:00	2	1	2	2	1	2	1	1	2	2	1	1	2	1	4	1	5	3	1	2	1	2	2	3	2	2	4	4	1	2	1									2	2
81	07	811	7/22/2017 0:00:00	2	1	1	2	1	2	1	1	2	2	1	1	1	1	4	1	4	2	1	2	1	2	2	3	2	2	3	3	1	2	2									2	2
81	08	811	7/22/2017 0:00:00	2	1	1	2	1	2	1	1	2	2	1	1	1	1	4	1	4	3	1	2	1	2	2	2	2	2	5	5	1	2	2									2	2
81	09	811	7/22/2017 0:00:00	2	1	1	2	2	2	1	1	2	2	1	1	2	1	4	1	5	2	1	2	1	2	2	2	3	2	4	4	1	2	2									2	2
81	10	811	7/22/2017 0:00:00	2	1	1	2	1	2	1	1	1	2	1	1	1	1	4	1	2	2	1	2	1	2	2	2	2	2	3	3	1	2	1									2	2
81	01	812	7/22/2017 0:00:00	1	1	1	2	1	2	2	2	2	2	1	1	2	1	4	1	5	2	1	2	1	2	2	3	3	2	3	3	1	2	1									2	2
81	03	812	7/22/2017 0:00:00	2	1	2	2	2	2	1	1	1	2	1	1	2	1	4	1	7	3	1	2	1	2	2	3	3	2	5	2	1	2	2	3	2	2	2					2	2
81	04	812	7/22/2017 0:00:00	2	1	1	2	2	2	2	1	2	2	1	1	2	1	4	1	5	2	2	2	1	2	2	2	3	2	3	3	1	2	3									2	2
81	05	812	7/22/2017 0:00:00	2	2	2	2	2	2	2	1	2	3	1	1	2	1	4	1	4	2	1	2	1	2	2	1	3	2	6	3	1	1	2	3	1	2	2					2	2
81	06	812	7/22/2017 0:00:00	2	1	1	2	1	2	2	2	2	2	1	1	1	1	4	1	7	2	1	2	1	2	2	1	3	2	1	1	0	2	2									2	1
81	07	812	7/22/2017 0:00:00	2	2	2	2	2	2	1	1	1	1	1	1	1	1	4	1	9	2	1	2	2	2	2	1	3	2	5	1	0	2	2	4	2	2	2					2	2
81	08	812	7/22/2017 0:00:00	1	1	1	2	1	2	2	1	2	2	1	1	2	1	4	1	4	3	1	2	1	2	2	3	3	2	5	3	1	2	3	2	0	2	3					2	2
81	09	812	7/22/2017 0:00:00	2	2	3	2	1	2	2	2	2	2	1	1	2	1	4	1	7	3	1	2	1	2	2	3	3	2	4	4	2	2	2									2	2
81	10	812	7/22/2017 0:00:00	2	1	1	2	2	2	2	1	2	3	1	1	2	1	4	1	11	3	2	2	1	2	2	3	3	2	4	3	1	2	1	1	0	2	2					2	2
82	01	821	7/28/2017 0:00:00	2	2	1	2	1	2	2	2	1	1	1	1	1	1	4	1	12	3	1	2	1	2	2	1	1	2	7	3	1	2	1	3	0	2	1	1	0	2	1	2	2
82	02	821	7/28/2017 0:00:00	2	1	1	2	2	2	2	2	2	2	2					1	8	3	1	2	1	1	1	1	1	2	6	3	1	2	1	3	0	2	1					2	2
82	03	821	7/28/2017 0:00:00	2	1	3	2	1	2	2	2	2	3	2					1	6	2	1	2	1	1	1	1	1	2	5	5	3	2	1									2	1
82	04	821	7/28/2017 0:00:00	2	1	1	2	1	2	2	2	1	1	1	1	2	1	4	1	7	3	1	1	2	2	2	1	1	2	3	3	1	2	1									2	2
82	05	821	7/28/2017 0:00:00	2	1	1	2	2	2	2	2	2	1	2					1	8	2	1	2	1	2	1	1	1	2	3	3	1	2	1									2	2
82	06	821	7/28/2017 0:00:00	2	2	2	2	1	2	2	2	2	2	1	1	2	1	4	1	7	3	1	2	1	2	2	1	1	2	4	4	2	2	2									2	2
82	07	821	7/28/2017 0:00:00	2	1	1	2	1	2	2	2	2	2	1	1	2	1	4	1	8	3	1	2	1	1	1	1	1	2	5	3	1	2	1	2	0	2	1					2	2
82	08	821	7/28/2017 0:00:00	2	1	1	2	1	2	2	2	2	1	1	1	2	1	4	1	3	2	1	2	1	2	2	1	1	2	3	3	1	2	3									2	1
82	09	821	7/28/2017 0:00:00	2	2	2	2	1	2	2	2	2	2	1	1	2	1	4	1	7	3	1	2	1	1	1	1	2	2	7	3	2	2	1	4	0	2	1					2	2
82	10	821	7/28/2017 0:00:00	2	2	1	2	1	2	2	2	1	2	1	1	2	1	4	1	8	3	1	2	1	2	2	1	1	2	3	3	2	2	1									2	2
82	01	822	7/28/2017 0:00:00	2	1	1	2	1	2	2	2	2	3	1	1	2	1	4	1	1	2	1	2	1	2	2	1	1	2	4	4	1	1	2									2	2
82	02	822	7/28/2017 0:00:00	2	2	2	2	1	2	2	2	2	2	1	1	2	1	4	1	4	2	1	2	2	2	2	1	1	2	6	4	2	2	2	2	0	2	2					2	2
82	03	822	7/28/2017 0:00:00	2	2	2	2	1	2	2	2	1	2	1	1	2	1	4	1	5	3	1	2	2	2	2	1	1	2	5	5	2	2	1									2	2
82	04	822	7/28/2017 0:00:00	2	2	2	2	1	2	2	2	2	2	1	1	2	1	4	1	3	2	1	2	2	2	2	1	1	2	6	6	2	2	2									2	2
82	05	822	7/28/2017 0:00:00	2	2	2	2	2	2	2	1	2	2	1	1	2	1	4	1	5	2	1	1	1	2	2	2	3	2	7	3	1	2	1	3	1	2	2	1	0	2	2	2	2
82	06	822	7/28/2017 0:00:00	2	2	2	2	1	2	2	2	2	2	1	1	2	1	4	1	5	2	1	2	1	2	2	2	2	2	7	3	1	2	1	4	1	2	2					2	1
82	07	822	7/28/2017 0:00:00	2	3	3	2	1	2	2	2	1	2	1	1	2	1	4	1	5	2	1	1	1	2	2	3	3	2	4	4	3	2	1									2	2
82	08	822	7/28/2017 0:00:00	2	2	2	2	1	2	2	1	2	1	1	1	2	1	4	1	18	2	1	2	1	2	2	1	1	2	3	3	1	2	1									2	2
82	10	822	7/28/2017 0:00:00	2	1	1	2	2	2	2	2	2	2	1	1	2	1	4	1	6	3	1	2	1	2	2	1	3	2	2	2	1	2	2									2	2
83	01	831	9/19/2017 0:00:00	2	1	1	2	1	2	2	2	2	2	1	1	1	1	4	1	13	3	1	2	1	1	1	1	1	2	4	4	1	2	1									1	2
83	02	831	9/19/2017 0:00:00	2	1	1	2	2	2	1	1	2	2	1	1	2	1	4	1	8	3	1	2	1	1	1	1	2	2	4	4	1	2	1									2	1
83	03	831	9/19/2017 0:00:00	2	1	1	2	2	2	1	1	2	3	1	1	2	1	1	1	13	3	1	2	1	1	1	1	2	2	12	3	1	2	1	4	0	2	1	3	0	2	1	2	1	2	0	2	1
83	04	831	9/19/2017 0:00:00	2	1	1	2	2	2	1	1	1	1	1	1	2	1	4	1	6	3	1	2	1	1	1	1	2	2	3	3	1	2	1									2	1
83	05	831	9/19/2017 0:00:00	2	1	2	2	1	2	2	2	2	1	1	1	2	1	4	1	6	3	1	2	1	1	1	1	1	2	3	3	1	2	3									2	1
83	06	831	9/19/2017 0:00:00	2	1	1	2	2	2	1	1	2	2	1	1	2	1	4	1	7	3	1	2	1	1	2	1	1	2	3	3	1	2	2									2	1
83	07	831	9/19/2017 0:00:00	2	2	2	2	1	2	2	2	2	2	1	1	2	1	4	1	8	2	1	2	1	1	1	1	3	2	5	3	1	2	2	2	0	2	2					2	2
83	02	832	9/19/2017 0:00:00	2	1	1	2	2	2	1	1	2	2	1	1	1	1	4	1	11	3	1	2	2	2	1	1	3	2	5	3	1	2	1	2	0	2	2					2	2
83	04	832	9/19/2017 0:00:00	2	2	2	2	1	2	2	2	2	2	1	1	2	1	4	1	4	3	1	2	2	2	1	1	3	2	4	4	2	2	2									2	2
83	05	832	9/19/2017 0:00:00	2	1	1	2	1	2	2	2	2	1	1	1	1	1	4	1	10	2	1	2	1	2	1	1	2	2	3	3	1	2	1									2	1
83	06	832	9/19/2017 0:00:00	2	1	2	2	1	2	2	2	2	2	1	1	1	1	2	1	5	2	1	2	1	2	1	1	2	2	12	5	1	2	2	7	2	2	2					1	1
83	07	832	9/19/2017 0:00:00	2	1	1	2	1	2	2	2	2	2	2					1	7	2	1	2	1	2	1	1	1	2	3	3	1	2	2									2	1
83	02	833	9/19/2017 0:00:00	2	2	2	2	2	2	1	1	2	2	1	1	2	1	4	1	6	2	1	2	2	2	2	2	3	2	4	4	2	2	3									2	2
83	03	833	9/19/2017 0:00:00	1	1	1	2	2	2	1	1	2	2	1	1	2	1	4	1	4	2	1	2	2	2	2	2	1	2	6	3	1	2	2	3	0	2	2					2	2
83	05	833	9/19/2017 0:00:00	2	1	1	2	2	3	1	1	2	2	1	1	2	1	1	1	7	3	1	2	2	2	2	1	1	2	3	3	1	2	3									2	2
83	06	833	9/19/2017 0:00:00	2	1	1	2	1	2	1	1	2	2	1	1	1	1	1	1	4	3	1	2	2	2	2	1	1	2	3	3	1	2	2									2	2
84	01	841	9/14/2017 0:00:00	2	1	1	2	1	2	2	2	2	2	2					1	7	2	1	2	1	1	2	2	1	2	4	4	1	2	1									2	2
84	02	841	9/14/2017 0:00:00	2	1	1	2	1	2	2	2	2	2	1	1	2	1	4	1	3	2	2	2	1	1	2	3	3	2	8	4	1	2	1	1	0	2	1	3	0	2	1	2	2
84	03	841	9/14/2017 0:00:00	2	2	2	2	1	2	1	1	2	2	1	1	2	1	4	1	20	2	1	2	1	1	2	1	1	2	4	4	2	2	1									2	1
84	04	841	9/14/2017 0:00:00	2	1	1	2	1	2	1	1	2	2	1	1	1	1	1	1	8	2	1	2	1	1	2	1	1	2	3	3	1	2	1									2	2
84	05	841	9/14/2017 0:00:00	2	1	1	2	2	2	1	1	2	2	1	1	2	1	4	1	15	2	1	2	1	2	2	1	1	2	6	4	1	2	1	2	0	2	1					2	2
84	02	842	9/14/2017 0:00:00	1	2	1	2	1	2	2	2	2	2	1	1	2	1	4	1	9	3	1	2	1	2	1	1	1	2	8	4	1	2	1	4	0	2	1					2	1
84	03	842	9/14/2017 0:00:00	1	1	1	2	1	2	2	2	2	2	1	1	1	1	4	1	10	3	1	2	2	2	1	2	1	2	6	2	1	2	1	3	0	2	1	1	0	2	2	2	1
84	04	842	9/14/2017 0:00:00	2	1	1	2	2	2	2	1	2	2	1	1	2	1	4	1	5	3	1	2	2	1	2	2	1	2	4	3	1	2	1	1	0	2	2					2	2
84	05	842	9/14/2017 0:00:00	2	1	1	2	1	2	2	2	1	2	1	1	1	1	4	1	15	3	1	2	2	1	1	1	1	2	8	4	1	2	1	4	0	2	2					2	2
84	01	843	9/14/2017 0:00:00	2	1	2	2	1	2	1	1	1	2	1	1	2	1	1	1	12	3	1	2	1	2	2	1	2	2	3	3	1	2	1									2	2
84	02	843	9/14/2017 0:00:00	2	2	2	2	1	2	1	1	2	2	1	1	1	1	4	1	8	2	2	2	1	2	2	1	2	2	3	3	2	2	1									2	2
84	03	843	9/14/2017 0:00:00	2	1	2	2	1	2	1	1	2	1	2					1	5	2	1	2	1	2	2	1	2	2	5	5	1	2	1									2	2
84	04	843	9/14/2017 0:00:00	2	1	1	2	1	2	1	1	1	2	1	1	2	1	4	1	15	2	1	2	1	2	2	1	2	2	3	3	1	2	1									2	2
84	05	843	9/14/2017 0:00:00	2	2	1	2	1	2	1	1	2	1	2					1	15	3	1	2	1	2	2	2	1	2	2	2	1	2	1									2	2
84	01	844	9/14/2017 0:00:00	2	2	2	2	1	2	2	2	2	1	1	1	1	1	4	1	10	2	1	2	2	2	2	3	2	2	3	3	1	2	1									2	2
84	02	844	9/14/2017 0:00:00	2	2	1	2	2	2	2	1	2	1	1	1	2	1	4	1	7	3	2	2	2	2	1	3	3	2	4	4	2	2	1									2	2
84	03	844	9/14/2017 0:00:00	2	2	2	2	1	2	2	2	2	2	1	1	2	1	4	1	4	3	1	2	2	2	2	3	3	2	7	3	1	2	1	4	0	2	1					2	1
84	04	844	9/14/2017 0:00:00	2	2	1	2	1	2	1	1	2	2	2					1	5	2	2	2	2	2	2	3	1	2	3	3	1	2	1									2	1
84	05	844	9/14/2017 0:00:00	2	1	1	2	2	2	1	1	2	3	1	1	1	1	4	1	7	3	1	2	2	2	2	3	3	2	2	2	0	1	1									2	2
85	01	851	9/15/2017 0:00:00	2	1	1	2	1	2	2	2	2	2	1	1	2	1	4	1	5	3	1	2	1	2	2	1	1	2	5	5	1	2	1									2	2
85	02	851	9/15/2017 0:00:00	2	1	1	2	1	2	2	2	2	2	1	1	2	1	4	1	13	3	2	2	1	2	2	1	1	2	4	2	1	2	1	1	0	2	1	1	0	2	1	2	2
85	03	851	9/15/2017 0:00:00	2	2	2	2	1	2	2	2	1	1	1	1	2	1	4	1	4	3	1	2	1	2	2	1	1	2	4	2	1	2	1	2	0	1	1					2	2
85	04	851	9/15/2017 0:00:00	2	1	1	2	1	2	2	2	1	1	1	1	1	1	4	1	2	3	1	2	1	2	2	1	1	2	5	3	1	2	1	2	0	2	2					2	1
85	05	851	9/15/2017 0:00:00	2	2	3	2	2	2	1	1	2	2	1	1	1	1	4	1	12	3	2	2	2	2	1	1	1	2	6	2	1	2	3	2	0	2	3	2	0	2	3	2	1
85	06	851	9/15/2017 0:00:00	2	1	2	2	1	2	2	2	1	3	1	1	2	1	1	1	15	3	1	2	2	2	1	1	1	2	6	3	1	1	1	3	0	1	2					2	2
85	07	851	9/15/2017 0:00:00	2	1	1	2	1	2	2	2	2	1	1	1	2	1	4	1	16	3	1	2	2	2	1	1	1	2	3	3	1	2	1									2	2
85	01	852	9/15/2017 0:00:00	2	2	2	2	1	2	2	2	2	2	1	1	2	1	4	1	10	2	1	2	1	2	2	1	1	2	7	4	2	2	1	3	0	2	1					2	2
85	02	852	9/15/2017 0:00:00	2	1	2	2	2	2	1	1	2	2	1	1	2	1	4	1	5	2	1	2	1	2	1	1	1	2	3	3	1	2	1									2	2
85	03	852	9/15/2017 0:00:00	2	1	1	2	1	2	2	2	2	2	1	1	2	1	4	1	7	2	1	2	1	2	1	1	1	2	3	3	1	2	1									2	1
85	04	852	9/15/2017 0:00:00	2	1	1	2	1	2	1	1	1	1	1	1	1	1	4	1	10	3	1	2	1	2	2	1	1	2	7	3	1	2	1	4	2	2	1					2	2
85	06	852	9/15/2017 0:00:00	2	2	4	2	1	2	1	1	2	2	1	1	2	1	4	1	5	3	1	2	1	2	2	1	1	2	2	2	1	2	1									2	2
85	07	852	9/15/2017 0:00:00	2	2	2	2	1	2	1	1	2	2	1	1	2	1	4	1	3	3	1	2	1	2	2	1	1	2	2	2	1	2	1									2	2
85	01	853	9/15/2017 0:00:00	2	1	1	2	2	2	1	1	2	3	1	1	2	1	4	1	7	3	1	2	1	1	1	1	1	2	5	3	1	2	2	2	0	2	2					2	2
85	02	853	9/15/2017 0:00:00	2	1	1	2	2	2	1	1	2	2	1	1	2	1	4	1	11	3	1	2	1	1	1	1	1	2	3	3	1	2	3									2	2
85	03	853	9/15/2017 0:00:00	1	2	2	2	2	2	1	1	2	2	1	1	2	1	4	1	8	3	1	2	1	2	1	1	1	2	6	4	2	2	3	2	0	2	3					2	2
85	04	853	9/15/2017 0:00:00	2	1	1	2	1	2	2	2	2	3	1	1	2	1	1	1	10	2	1	2	1	1	1	1	1	2	4	4	1	2	1									2	2
85	05	853	9/15/2017 0:00:00	2	1	1	2	1	2	2	2	2	2	2					1	6	2	1	2	1	1	1	1	2	2	4	4	1	2	1									2	2
85	06	853	9/15/2017 0:00:00	2	1	1	2	1	2	2	2	1	2	1	1	2	1	4	1	6	2	1	2	1	1	1	1	1	2	2	2	1	2	1									2	2
86	01	861	9/14/2017 0:00:00	1	2	1	2	2	2	2	1	1	2	2					1	20	3	1	2	2	1	2	1	3	2	4	2	1	2	3	2	0	2	3					2	2
86	02	861	9/14/2017 0:00:00	2	1	1	2	1	2	2	2	1	1	1	1	2	1	4	1	12	2	2	2	2	1	2	3	1	2	3	3	1	2	2									2	2
86	03	861	9/14/2017 0:00:00	2	1	1	2	1	2	2	2	1	2	1	1	2	1	4	1	7	2	2	2	1	2	1	1	3	2	3	3	1	2	2									2	2
86	04	861	9/14/2017 0:00:00	2	1	1	2	2	2	2	1	2	1	1	1	1	1	4	1	7	3	1	2	1	2	1	1	3	2	5	2	0	2	2	3	1	2	1					2	2
86	05	861	9/14/2017 0:00:00	2	2	1	2	2	2	1	1	1	2	1	1	2	2	4	1	2	2	2	2	1	2	2	1	3	2	5	3	0	2	2	2	1	2	2					2	2
86	01	862	9/14/2017 0:00:00	2	3	2	2	2	2	1	1	1	2	2					1	15	2	1	2	1	2	2	1	1	2	5	2	1	1	1	3	2	1	1					2	1
86	02	862	9/14/2017 0:00:00	2	2	5	2	2	2	1	1	2	2	1	1	2	1	2	1	5	2	1	2	1	2	2	1	1	2	3	3	2	2	1									2	2
86	03	862	9/14/2017 0:00:00	2	2	9	2	1	2	2	2	2	1	2					1	7	2	1	2	1	2	2	1	1	2	7	7	4	2	1									2	2
86	04	862	9/14/2017 0:00:00	2	1	1	2	2	2	1	1	1	1	2					1	7	3	1	2	1	2	2	1	3	2	4	3	1	1	3	1	0	1	3					2	2
86	05	862	9/14/2017 0:00:00	2	2	2	2	2	2	2	1	1	2	2					1	10	2	1	2	1	2	2	1	2	2	4	2	1	1	1	2	1	1	1					2	2
86	01	863	9/14/2017 0:00:00	2	1	1	2	1	2	1	1	2	2	1	1	2	1	4	1	6	2	2	2	1	2	2	1	1	2	3	3	1	2	3									2	2
86	02	863	9/14/2017 0:00:00	2	1	1	2	1	2	1	1	2	2	1	1	2	1	4	1	5	2	1	2	1	2	2	2	3	2	3	3	1	2	2									2	2
86	03	863	9/14/2017 0:00:00	2	1	1	2	1	2	1	1	2	2	1	1	1	1	4	1	20	3	1	2	1	2	2	2	3	2	3	3	1	2	2									2	2
86	04	863	9/14/2017 0:00:00	1	1	1	2	1	2	1	1	2	2	1	1	2	1	4	1	10	2	1	2	1	2	2	1	2	2	3	3	1	2	1									2	2
86	05	863	9/14/2017 0:00:00	2	2	1	2	1	2	1	1	2	2	1	1	2	1	4	1	7	2	1	2	1	2	2	2	2	2	6	3	1	2	1	3	1	2	2					2	2
86	01	864	9/14/2017 0:00:00	2	1	1	2	2	2	1	1	2	2	1	1	2	1	4	1	11	3	1	2	2	1	1	3	1	2	11	3	1	2	2	5	0	2	2	3	0	2	2	2	2
86	02	864	9/14/2017 0:00:00	1	1	1	2	1	2	2	2	2	2	1	1	2	1	4	1	8	3	1	2	2	1	1	2	3	2	5	3	1	2	1	2	0	2	1					2	2
86	03	864	9/14/2017 0:00:00	2	1	1	2	1	2	2	2	2	2	1	1	2	1	4	1	15	3	1	2	2	1	1	3	3	2	5	3	1	2	1	2	0	2	1					2	2
86	04	864	9/14/2017 0:00:00	2	1	1	2	2	2	1	1	2	2	1	1	2	1	4	1	5	2	1	2	2	1	1	3	3	2	3	3	1	2	2									2	2
86	05	864	9/14/2017 0:00:00	2	2	2	2	1	2	2	2	2	3	1	1	2	1	4	1	3	3	1	2	2	1	1	3	3	2	8	4	2	2	2	4	2	2	2					2	2
87	01	871	9/12/2017 0:00:00	2	2	2	2	1	2	2	2	2	2	1	1	1	1	3	1	6	2	1	2	1	2	2	1	2	2	8	3	1	2	1	5	1	2	1					2	1
87	02	871	9/12/2017 0:00:00	2	2	2	2	1	2	1	1	1	1	1	1	2	1	4	1	7	2	1	2	1	2	1	1	1	2	5	5	2	2	2									2	1
87	03	871	9/12/2017 0:00:00	2	1	1	2	1	2	2	2	1	2	1	1	2	1	1	1	16	3	1	2	1	2	2	1	1	2	3	3	1	2	1									2	2
87	04	871	9/12/2017 0:00:00	2	2	1	2	2	2	1	1	2	2	1	1	2	1	3	1	8	3	1	2	1	1	1	1	2	2	3	3	1	2	2									2	2
87	05	871	9/12/2017 0:00:00	2	1	1	2	2	1	2	1	2	2	1	1	1	1	3	1	5	3	2	2	1	2	2	1	3	2	5	3	1	2	2	2	0	2	2					2	1
87	06	871	9/12/2017 0:00:00	2	2	2	2	1	2	2	2	1	2	1	1	2	1	4	1	20	3	1	2	1	2	2	1	3	2	4	4	2	2	1									2	2
87	08	871	9/12/2017 0:00:00	2	1	1	2	1	2	2	2	2	1	1	1	1	1	4	1	4	2	1	2	1	2	2	1	1	2	5	5	1	2	2									2	2
87	10	871	9/12/2017 0:00:00	2	2	1	2	1	2	1	1	2	2	1	1	1	1	4	1	3	3	1	2	1	2	2	1	1	2	5	4	2	2	2	1	0	2	2					2	2
87	01	872	9/12/2017 0:00:00	2	2	2	2	1	2	1	1	2	2	1	1	2	1	4	1	4	2	1	2	1	2	2	2	1	2	3	3	2	2	2									2	2
87	02	872	9/12/2017 0:00:00	2	2	2	2	1	2	2	2	2	2	1	1	2	1	4	1	7	2	1	2	1	2	2	2	2	2	3	3	2	1	2									2	2
87	03	872	9/12/2017 0:00:00	2	1	1	2	1	2	2	2	2	1	1	1	2	1	2	1	4	2	1	2	1	2	2	1	1	2	3	3	1	1	1									2	2
87	04	872	9/12/2017 0:00:00	1	2	2	2	2	2	1	1	2	2	1	1	2	1	4	1	4	2	1	2	1	2	2	2	2	2	8	4	2	1	1	2	0	1	1	2	0	2	1	2	2
87	05	872	9/12/2017 0:00:00	2	1	1	2	1	2	2	2	2	3	1	1	2	2	2	1	5	2	1	2	1	2	2	2	3	2	3	3	1	2	1									2	2
87	06	872	9/12/2017 0:00:00	2	1	1	2	2	2	2	2	2	1	1	1	2	1	4	1	5	2	1	2	1	2	2	2	3	2	4	4	1	2	1									2	2
87	07	872	9/12/2017 0:00:00	2	1	2	2	2	2	2	2	2	1	1	1	2	1	4	1	3	2	1	2	1	2	2	2	3	2	3	3	1	2	1									2	2
87	08	872	9/12/2017 0:00:00	2	1	1	2	2	3	1	1	2	1	1	1	2	1	4	1	4	2	1	2	2	2	2	1	2	2	2	2	1	2	2									2	2
87	09	872	9/12/2017 0:00:00	2	1	2	2	2	3	1	1	2	1	1	1	2	1	4	1	2	2	1	2	2	2	2	1	1	2	3	3	1	1	2									2	2
88	01	881	7/22/2017 0:00:00	2	1	2	2	1	2	2	2	2	2	1	1	2	1	4	1	4	3	1	2	1	2	2	1	1	2	4	4	2	2	1									2	2
88	02	881	7/22/2017 0:00:00	2	1	1	2	2	2	2	2	1	2	1	1	2	1	4	1	10	3	1	2	1	2	2	1	1	2	3	3	1	2	1									2	1
88	03	881	7/22/2017 0:00:00	2	1	1	2	1	2	2	2	1	2	1	1	2	1	4	1	7	3	1	2	1	2	2	1	1	2	3	3	1	2	1									2	1
88	05	881	7/22/2017 0:00:00	2	1	1	2	1	2	2	2	2	2	1	1	2	1	4	1	5	3	1	2	1	2	2	1	1	2	5	3	1	2	1	2	0	2	1					2	1
88	06	881	7/22/2017 0:00:00	2	1	1	2	2	2	2	1	2	2	1	1	2	1	4	1	7	3	1	2	1	2	2	1	1	2	5	3	1	2	1	2	0	2	2					2	2
88	07	881	7/22/2017 0:00:00	2	2	2	2	1	2	2	2	2	1	1	1	2	1	4	1	7	3	1	2	1	2	2	1	1	2	5	3	2	2	1	2	0	2	1					2	1
88	03	882	7/22/2017 0:00:00	2	1	1	2	2	2	2	2	2	2	1	1	2	1	4	1	9	3	1	2	1	1	1	1	1	2	5	3	1	2	3	2	0	2	3					2	2
88	04	882	7/22/2017 0:00:00	2	1	1	2	2	2	2	2	2	2	1	1	2	1	4	1	8	3	1	2	1	2	1	1	1	2	7	4	1	2	3	3	0	2	3					2	2
88	05	882	7/22/2017 0:00:00	2	2	5	2	1	2	2	2	1	2	1	1	1	1	4	1	7	3	1	2	2	2	1	1	1	2	5	2	0	2	1	3	2	2	1					2	1
88	06	882	7/22/2017 0:00:00	1	1	1	2	2	2	2	2	2	2	1	1	2	1	4	1	5	3	2	2	1	1	1	1	1	2	8	4	1	2	3	4	0	2	3					2	2
88	07	882	7/22/2017 0:00:00	2	1	1	2	1	2	2	2	1	1	1	1	2	1	4	1	12	3	1	2	1	2	2	1	1	2	3	3	1	2	1									2	2
88	01	883	7/22/2017 0:00:00	2	1	2	2	2	2	1	1	1	1	1	1	2	1	4	1	4	2	1	2	1	2	2	1	1	2	2	2	1	2	1									2	2
88	02	883	7/22/2017 0:00:00	2	2	2	2	2	2	1	1	2	1	1	1	2	1	4	1	8	2	1	2	1	2	2	1	2	2	7	4	2	2	2	2	0	2	2	1	0	2	2	2	2
88	03	883	7/22/2017 0:00:00	2	1	1	2	2	2	1	1	2	2	2					1	10	2	1	2	1	2	2	1	1	2	5	5	1	2	2									2	2
88	04	883	7/22/2017 0:00:00	2	2	1	2	2	2	1	1	2	2	1	1	2	1	4	1	11	3	2	2	1	2	2	1	1	2	6	4	2	2	2	2	0	2	2					2	1
88	05	883	7/22/2017 0:00:00	2	2	2	2	1	2	2	2	2	1	1	1	2	1	4	1	7	2	1	2	1	2	2	1	1	2	4	4	2	2	2									2	2
88	06	883	7/22/2017 0:00:00	2	2	4	2	2	2	1	1	1	3	2					1	5	2	2	2	1	2	2	1	3	2	3	3	2	2	1									2	2
89	01	891	7/18/2017 0:00:00	2	3	3	2	1	2	1	1	2	2	1	1	2	1	4	1	8	3	1	2	2	2	1	2	3	2	5	5	3	2	2									2	1
89	02	891	7/18/2017 0:00:00	2	1	1	2	1	2	2	2	2	2	1	1	2	1	4	1	20	3	1	2	1	2	2	2	1	2	5	2	0	2	2	3	1	2	1					2	1
89	03	891	7/18/2017 0:00:00	2	1	1	2	1	2	1	1	2	2	1	1	2	1	4	1	11	3	1	2	1	2	2	2	1	2	2	2	1	2	1									2	2
89	04	891	7/18/2017 0:00:00	2	1	1	2	1	2	1	1	1	1	1	1	2	1	4	1	4	3	2	2	1	2	2	2	3	2	3	3	1	2	3									2	1
89	01	892	7/18/2017 0:00:00	2	1	1	2	2	2	2	2	2	2	1	1	2	1	4	1	9	2	1	2	1	1	1	3	3	2	7	4	1	2	2	3	0	2	2					2	2
89	02	892	7/18/2017 0:00:00	1	1	1	2	2	2	2	2	2	1	1	1	2	1	1	1	9	3	1	2	1	1	1	3	1	2	5	2	1	2	1	2	0	2	1	1	0	2	1	2	1
89	03	892	7/18/2017 0:00:00	2	1	1	2	1	2	2	2	2	2	2					1	10	2	1	2	1	1	1	3	2	2	6	3	1	2	3	3	0	2	3					2	2
89	04	892	7/18/2017 0:00:00	2	1	1	2	1	2	2	2	2	2	1	1	2	1	4	1	6	2	1	2	1	1	1	3	3	2	6	3	1	2	3	3	0	2	3					2	2
89	05	892	7/18/2017 0:00:00	2	1	1	2	1	2	2	2	2	3	1	1	2	1	4	1	4	3	2	2	1	1	1	3	1	2	4	3	1	2	1	1	0	2	1					2	2
89	01	893	7/18/2017 0:00:00	2	1	1	2	1	2	2	2	2	2	1	1	2	1	3	1	7	3	2	2	1	2	1	1	1	1	2	2	1	2	2									2	2
89	02	893	7/18/2017 0:00:00	2	1	1	2	1	2	2	2	2	2	1	1	2	1	3	1	6	3	1	2	1	2	2	1	1	2	3	3	1	2	1									2	1
89	03	893	7/18/2017 0:00:00	2	3	3	2	1	2	1	2	1	1	1	1	2	1	4	1	6	2	1	2	1	2	1	3	2	2	9	4	3	2	2	2	0	2	2	3	0	2	2	2	2
89	04	893	7/18/2017 0:00:00	2	2	3	2	1	2	2	2	2	4	1	1	2	1	3	1	7	3	1	2	1	2	2	1	3	2	5	5	3	2	1									2	2
89	05	893	7/18/2017 0:00:00	2	2	2	2	1	2	2	2	1	2	1	1	2	1	4	1	6	3	1	2	1	2	2	1	3	2	4	2	1	2	1	2	1	2	1					2	2
89	01	894	7/18/2017 0:00:00	2	1	1	2	1	2	2	2	2	1	1	1	2	1	4	1	6	2	1	2	1	2	2	1	1	2	3	3	1	2	1									2	2
89	02	894	7/18/2017 0:00:00	1	2	2	2	2	2	1	1	2	2	1	1	2	1	4	1	7	2	1	2	1	2	2	1	1	2	4	4	2	2	3									2	2
89	03	894	7/18/2017 0:00:00	2	1	1	2	1	2	2	2	2	3	2					1	9	3	1	2	1	2	2	1	1	2	3	3	1	2	1									2	2
89	04	894	7/18/2017 0:00:00	2	2	1	2	2	2	1	1	1	1	1	1	2	1	4	1	10	3	1	2	1	2	2	1	1	2	3	3	1	2	2									2	1
89	05	894	7/18/2017 0:00:00	2	1	1	2	1	2	2	2	2	2	1	1	2	1	1	1	15	3	1	2	1	2	2	1	1	2	4	4	1	2	1									2	2
90	01	901	5/23/2017 0:00:00	2	1	1	2	1	2	2	2	2	2	1	1	2	2	2	1	9	2	1	2	1	2	1	1	1	2	3	3	1	2	1									2	2
90	02	901	5/23/2017 0:00:00	2	1	1	2	1	2	2	2	1	2	1	1	1	1	2	1	13	2	1	2	1	1	1	1	1	2	6	3	1	2	1	3	0	2	1					1	1
90	03	901	5/23/2017 0:00:00	2	1	1	2	1	2	2	2	2	1	1	1	1	1	2	1	20	3	1	2	1	1	1	1	1	2	6	3	1	2	1	2	0	2	1	1	0	2	1	1	1
90	04	901	5/23/2017 0:00:00	2	2	3	1	2	2	1	1	2	1	1	1	2	1	2	1	10	2	1	2	1	1	1	1	3	2	4	4	2	2	1									1	1
90	01	902	5/23/2017 0:00:00	2	1	1	2	1	2	2	2	2	2	1	1	1	1	4	1	4	3	1	2	1	2	2	3	1	2	6	2	0	2	1	3	1	2	1	1	0	2	1	2	1
90	02	902	5/23/2017 0:00:00	1	1	1	2	1	2	2	2	2	2	1	1	2	1	3	1	5	3	1	2	1	2	2	3	1	2	4	4	1	2	1									2	2
90	03	902	5/23/2017 0:00:00	2	1	1	2	2	2	2	1	2	2	1	1	2	1	4	1	7	3	1	2	2	2	2	3	1	2	4	4	1	2	1									2	2
90	04	902	5/23/2017 0:00:00	2	1	1	2	1	2	2	2	2	2	1	1	2	1	4	1	4	3	1	2	2	2	2	2	1	2	3	3	1	2	1									2	2
90	01	903	5/23/2017 0:00:00	2	1	1	2	1	2	2	2	2	2	1	1	1	1	4	1	2	3	2	2	2	2	2	3	3	2	3	3	1	2	1									2	2
90	02	903	5/23/2017 0:00:00	2	1	2	2	2	2	1	2	2	2	1	1	2	1	4	1	2	1	2	2	2	1	1	3	1	2	6	3	1	2	1	3	0	2	2					2	2
90	03	903	5/23/2017 0:00:00	2	1	1	2	1	2	2	2	1	1	1	1	1	1	4	1	12	3	1	2	2	2	1	1	1	1	8	5	1	2	1	1	0	2	1	2	0	2	1	2	1
90	04	903	5/23/2017 0:00:00	2	1	1	2	1	2	2	2	2	2	1	1	2	1	4	1	3	3	2	2	2	1	2	1	1	2	5	3	1	2	1	2	0	2	1					2	2
90	01	904	5/23/2017 0:00:00	2	1	1	2	2	2	2	2	2	2	1	1	2	1	4	1	4	2	1	2	1	1	2	2	2	2	3	3	1	2	1									2	2
90	02	904	5/23/2017 0:00:00	2	1	1	2	2	2	2	2	2	2	1	1	1	1	4	1	6	3	1	2	2	1	2	2	1	2	5	3	1	2	1	2	0	2	2					2	2
90	03	904	5/23/2017 0:00:00	2	2	2	2	2	2	2	2	2	2	1	1	2	1	4	2				2	1	2	2	2	2	2	3	3	2	2	2									2	2
90	04	904	5/23/2017 0:00:00	2	1	2	2	1	2	2	2	2	3	1	1	2	1	4	1	2	3	1	2	2	2	2	3	3	2	4	3	1	2	1	1	0	2	1					2	2
90	01	905	5/23/2017 0:00:00	2	1	1	2	1	2	1	1	2	2	1	1	2	1	4	1	5	3	1	2	2	2	2	3	2	2	5	3	1	2	1	2	0	2	1					2	2
90	02	905	5/23/2017 0:00:00	2	1	1	2	1	2	2	2	1	2	1	1	2	1	4	1	6	3	1	2	2	2	2	2	1	2	3	3	1	2	1									2	2
90	03	905	5/23/2017 0:00:00	2	1	2	2	1	2	2	1	2	4	1	1	1	1	3	1	3	3	1	2	2	2	2	3	1	2	2	2	0	2	1									2	2
90	04	905	5/23/2017 0:00:00	2	1	1	2	2	2	1	1	2	3	1	1	1	1	3	1	2	3	2	2	2	2	2	2	3	2	4	3	1	2	1	1	0	2	1					2	1
91	01	911	5/10/2017 0:00:00	2	2	2	2	1	2	2	2	1	1	1	1	1	1	1	1	1	3	1	2	1	2	2	1	3	2	7	3	2	2	1	1	0	2	1	2	0	2	1	1	1	1	0	2	1
91	02	911	5/10/2017 0:00:00	2	1	1	2	1	2	2	1	2	2	1	1	1	1	4	1	3	1	2	2	1	2	1	1	1	2	5	2	1	2	2	3	0	2	2					2	2
91	03	911	5/10/2017 0:00:00	2	1	1	2	1	2	1	1	2	2	1	1	2	1	4	1	2	3	2	2	1	2	1	1	1	2	5	1	0	2	1	3	1	2	1	1	0	2	1	2	1
91	04	911	5/10/2017 0:00:00	2	2	1	2	1	2	1	1	1	4	2					1	2	2	2	2	2	2	1	3	1	2	6	3	1	2	1	3	1	2	3					2	1
91	01	912	5/10/2017 0:00:00	2	1	1	2	1	2	2	2	1	1	1	1	1	1	3	1	7	3	1	1	1	1	1	2	1	2	8	2	1	2	2	2	0	2	2	4	0	2	2	1	1
91	02	912	5/10/2017 0:00:00	2	2	2	2	2	2	1	2	1	2	1	1	1	1	1	1	6	3	1	1	1	1	1	3	2	2	6	3	2	2	1	3	0	2	1					2	2
91	03	912	5/10/2017 0:00:00	1	3	3	2	1	3	1	1	1	1	1	1	1	1	3	1	8	3	1	1	1	1	1	3	2	2	9	4	2	2	1	2	1	2	1	3	0	2	1	2	1
91	04	912	5/10/2017 0:00:00	2	2	2	2	2	2	1	1	2	2	1	1	1	1	3	1	5	3	1	1	1	1	1	3	1	2	8	5	2	2	2	3	0	2	2					2	1
91	01	913	5/10/2017 0:00:00	2	1	2	2	1	2	1	1	2	1	2					1	3	2	1	1	1	2	1	1	1	2	3	3	1	2	1									2	2
91	02	913	5/10/2017 0:00:00	2	1	1	2	2	1	1	1	1	1	1	2	2	1	4	1	4	2	1	1	1	2	1	1	1	2	3	3	1	2	2									2	2
91	03	913	5/10/2017 0:00:00	2	1	1	2	2	2	1	1	2	3	2					1	5	2	1	1	1	2	2	1	1	2	4	4	1	2	2									2	2
91	04	913	5/10/2017 0:00:00	2	2	1	2	2	1	1	1	1	2	2					1	3	2	1	1	1	2	2	2	1	2	4	3	2	2	1	1	0	2	2					2	2
91	01	914	5/10/2017 0:00:00	2	5	5	2	2	2	1	2	1	2	1	1	2	1	4	1	3	3	1	2	2	2	1	3	3	2	14	2	0	2	1	3	2	2	1	6	4	2	1	2	2	3	0	2	1
91	02	914	5/10/2017 0:00:00	2	2	2	2	2	2	1	1	2	1	1	1	2	1	4	1	5	2	1	2	2	2	2	3	3	2	6	3	2	2	1	2	0	2	1	1	0	2	1	2	1
91	03	914	5/10/2017 0:00:00	1	1	1	2	1	2	2	2	M	2	1	1	2	1	4	1	4	2	2	2	2	1	2	3	3	2	6	3	1	2	1	3	0	2	1					2	1
91	04	914	5/10/2017 0:00:00	2	1	1	2	2	2	1	1	1	1	1	1	2	1	4	1	7	3	2	2	2	1	2	3	3	2	6	3	1	2	1	1	0	2	1	2	0	2	1	2	2
91	01	915	5/10/2017 0:00:00	2	1	1	2	2	2	2	1	1	1	1	1	2	1	4	1	1	2	1	2	2	2	2	3	1	2	3	3	1	2	1									2	1
91	02	915	5/10/2017 0:00:00	2	1	1	2	1	2	2	2	2	3	1	1	2	1	4	1	5	2	1	2	1	2	2	3	1	2	5	5	1	2	1									2	2
91	03	915	5/10/2017 0:00:00	2	2	2	2	1	2	2	2	2	2	1	1	2	1	3	2				1	2	2	2	3	1	2	8	8	2	2	1									2	1
91	04	915	5/10/2017 0:00:00	2	2	2	2	1	2	2	2	2	3	1	1	2	1	4	1	6	2	1	2	1	2	2	2	1	2	5	3	1	2	2	2	0	2	2					2	1
92	01	921	5/12/2017 0:00:00	2	2	2	2	2	2	1	1	2	1	1	2	1	1	4	1	7	3	1	2	2	1	2	1	2	2	6	3	2	2	1	3	0	2	2					2	2
92	02	921	5/12/2017 0:00:00	2	1	2	2	1	2	1	1	1	1	1	1	1	1	4	1	5	2	1	2	1	1	2	2	3	2	2	2	1	2	1									2	1
92	03	921	5/12/2017 0:00:00	2	1	2	2	2	1	1	1	1	2	1	1	2	1	4	1	11	3	1	1	2	1	2	2	1	2	5	2	0	2	1	3	1	2	1					2	2
92	04	921	5/12/2017 0:00:00	2	2	6	2	2	1	1	2	1	1	1	1	2	1	2	1	4	3	1	2	1	1	2	3	1	2	4	2	1	2	1	2	1	2	1					2	2
92	01	922	5/25/2017 0:00:00	2	1	1	2	1	2	2	2	2	3	1	2	2	1	4	2				2	2	1	2	1	1	2	5	3	1	2	1	2	0	2	1					2	2
92	02	922	5/12/2017 0:00:00	2	1	1	2	1	2	2	2	2	1	1	1	2	1	4	1	2	1	2	2	1	2	2	2	1	2	4	4	1	2	2									2	2
92	03	922	5/12/2017 0:00:00	2	1	1	2	1	2	2	2	1	1	1	1	2	1	3	1	2	1	2	2	2	2	2	1	1	2	6	4	1	2	1	2	0	2	1					2	2
92	04	922	5/12/2017 0:00:00	2	1	1	2	1	2	2	2	2	2	1	1	2	1	4	1	2	2	2	2	2	2	2	2	2	2	3	3	1	2	1									2	1
92	01	923	5/12/2017 0:00:00	2	1	5	2	1	2	1	2	1	1	1	1	2	1	3	1	7	3	1	2	1	2	2	1	1	2	8	3	1	2	1	2	0	2	2	3	0	2	2	2	2
92	02	923	5/12/2017 0:00:00	1	1	1	2	1	2	2	2	2	2	1	1	2	1	3	1	7	3	1	2	1	1	2	1	1	2	4	3	1	2	1	1	0	2	1					2	2
92	03	923	5/12/2017 0:00:00	2	2	2	2	1	2	2	2	2	2	1	1	2	1	4	1	5	3	1	2	1	2	2	1	1	2	6	6	2	2	1									1	1
92	04	923	5/12/2017 0:00:00	2	1	1	2	1	2	2	2	2	2	1	1	2	1	4	1	2	1	1	2	1	2	2	1	1	2	5	3	1	1	2	2	0	2	2					2	2
92	01	924	5/12/2017 0:00:00	2	1	1	2	1	2	2	2	2	2	1	2	2	1	4	1	4	2	1	1	1	2	2	2	2	2	5	3	1	2	1	2	0	2	1					2	2
92	02	924	5/12/2017 0:00:00	2	2	2	1	2	2	1	1	2	3	1	2	2	1	4	1	4	2	1	2	1	2	2	1	2	2	4	4	2	2	1									2	2
92	03	924	5/12/2017 0:00:00	2	1	1	2	1	2	2	2	2	2	1	2	2	1	4	1	5	2	1	2	2	2	2	2	1	2	5	2	0	2	2	3	1	2	1					2	2
92	04	924	5/12/2017 0:00:00	2	2	1	2	1	2	2	2	2	2	1	1	2	1	4	1	4	2	1	2	2	2	2	2	1	2	5	5	1	2	1									2	2
92	01	925	5/12/2017 0:00:00	2	2	2	2	2	2	1	2	2	2	1	1	1	1	3	1	2	3	1	2	2	1	2	2	1	2	7	2	1	2	1	2	0	2	1	3	1	2	2	2	2
92	02	925	5/12/2017 0:00:00	2	2	2	2	2	2	2	2	2	2	1	1	1	1	4	1	3	2	1	2	1	2	1	2	2	2	4	3	2	2	1	1	0	2	1					2	2
92	03	925	5/12/2017 0:00:00	2	1	1	2	1	2	1	1	2	2	1	1	1	1	4	1	4	2	1	1	2	2	1	2	2	2	3	3	1	2	1									1	1
92	05	925	5/12/2017 0:00:00	2	2	2	2	1	2	1	2	2	3	1	1	1	1	4	1	1	2	2	2	2	1	2	2	1	2	7	3	1	2	1	1	0	2	1	3	1	2	1	2	2
93	01	931	5/15/2017 0:00:00	1	1	1	2	1	1	2	2	2	1	1	1	1	1	4	1	6	3	1	2	2	1	2	1	1	2	6	5	1	2	2	1	0	2	1					2	2
93	03	931	5/15/2017 0:00:00	2	1	1	2	2	2	2	1	1	1	1	1	1	1	4	1	7	2	1	2	2	1	2	1	1	2	6	3	1	2	1	3	0	2	2					2	2
93	04	931	5/15/2017 0:00:00	1	1	1	2	1	2	2	2	1	1	1	1	2	1	4	1	5	3	1	2	2	1	2	1	1	2	5	3	1	1	1	2	0	2	1					2	2
93	05	931	5/15/2017 0:00:00	1	0	2	2	1	2	2	2	2	1	1	1	1	1	1	1	4	3	1	2	2	1	2	1	1	2	6	3	1	2	2	3	1	2	2					2	1
93	01	932	5/15/2017 0:00:00	2	2	2	2	1	2	2	2	2	1	1	1	1	1	4	1	7	2	1	2	2	1	2	2	1	2	7	4	2	2	1	1	0	2	2	1	0	2	1	2	2	1	0	2	1
93	02	932	5/16/2017 0:00:00	2	2	3	2	1	2	2	2	1	2	1	1	1	2	2	1	12	3	1	2	2	1	2	1	3	2	6	2	1	2	1	4	1	2	1					2	2
93	04	932	5/16/2017 0:00:00	2	1	1	2	2	2	1	1	2	1	2					1	5	3	1	1	2	1	2	2	1	2	5	2	1	2	3	3	0	2	3					2	2
93	05	932	5/16/2017 0:00:00	2	3	3	2	1	2	2	2	2	3	1	1	1	1	4	1	3	3	1	2	2	1	2	1	1	2	8	3	1	2	1	5	1	2	1					2	1
93	01	933	5/16/2017 0:00:00	2	1	1	2	1	2	2	2	2	3	1	1	2	1	4	1	2	2	2	2	2	2	1	1	1	2	4	3	1	2	1	1	0	2	1					2	1
93	02	933	5/16/2017 0:00:00	2	2	2	2	1	1	1	2	1	2	1	1	1	1	4	1	4	2	2	2	2	2	2	2	1	2	5	3	1	2	1	2	1	2	2					2	2
93	03	933	5/16/2017 0:00:00	2	1	1	2	2	2	1	2	2	1	1	1	1	1	4	1	3	2	1	2	2	2	2	1	1	2	3	3	1	2	1									2	2
93	04	933	5/16/2017 0:00:00	2	1	1	2	1	1	1	2	1	1	1	1	1	1	4	1	7	3	2	2	2	2	1	2	1	2	2	2	1	2	1									2	2
93	05	933	5/16/2017 0:00:00	2	2	1	2	2	2	1	1	1	3	1	1	1	1	4	1	3	2	1	2	2	2	2	2	1	2	3	3	1	2	2									2	2
93	01	934	5/15/2017 0:00:00	2	1	1	2	2	2	1	1	2	1	1	1	1	1	2	1	6	2	1	1	2	1	1	3	1	2	5	2	1	2	1	3	0	2	1					2	1
93	02	934	5/15/2017 0:00:00	2	1	1	2	1	1	1	1	2	2	1	1	2	1	2	1	2	2	2	1	2	1	1	1	1	2	3	3	0	2	2									2	2
93	03	934	5/15/2017 0:00:00	2	1	2	2	1	2	1	1	2	1	2					1	7	2	1	2	2	1	1	1	1	2	2	2	1	2	1									2	2
93	04	934	5/15/2017 0:00:00	2	1	1	2	2	1	1	1	2	2	1	1	2	1	2	1	2	2	1	1	2	2	1	2	2	2	5	3	2	2	1	2	0	2	2					2	2
93	05	934	5/15/2017 0:00:00	2	2	2	2	2	2	1	1	2	2	1	1	2	1	2	1	10	2	1	2	2	2	1	1	1	2	6	3	0	2	1	1	0	2	1	2	2	2	1	2	2
94	01	941	5/29/2017 0:00:00	2	1	1	2	1	2	1	1	2	1	1	1	2	1	4	1	10	2	1	2	1	1	1	2	1	2	4	4	1	2	1									2	1
94	02	941	5/29/2017 0:00:00	2	1	1	2	1	2	1	1	1	1	2					1	2	2	2	2	2	1	2	3	1	2	2	2	1	2	1									2	2
94	03	941	5/29/2017 0:00:00	2	1	1	2	1	2	1	1	2	2	1	1	2	1	4	1	6	3	2	2	2	1	1	2	1	2	5	2	0	2	1	3	1	2	1					2	2
94	04	941	5/11/2017 0:00:00	2	2	2	2	2	1	1	1	1	1	1	1	1	2	4	1	1	3	1	2	2	1	1	3	1	2	9	3	1	2	2	3	1	2	1	3	0	2	1	2	2
94	01	942	5/11/2017 0:00:00	2	3	3	1	2	1	1	1	1	1	2					1	3	2	1	2	1	1	2	1	1	2	5	5	3	2	2									2	2
94	02	942	5/11/2017 0:00:00	2	1	1	2	1	2	2	2	1	2	1	1	1	1	4	1	4	3	1	2	1	1	2	1	1	2	4	4	1	2	1									2	2
94	03	942	5/11/2017 0:00:00	2	1	1	2	1	2	2	2	1	1	1	1	2	1	4	1	2	2	1	2	1	1	2	1	1	2	3	3	1	2	1									2	2
94	04	942	5/11/2017 0:00:00	2	2	2	2	1	2	1	2	2	2	1	1	2	1	4	1	9	2	1	2	1	1	2	1	1	2	4	4	2	2	1									2	2
94	01	943	5/11/2017 0:00:00	2	2	2	2	1	2	2	2	2	3	1	2	2	1	4	1	4	2	1	2	2	1	2	2	1	2	3	3	2	2	1									2	2
94	02	943	5/11/2017 0:00:00	2	1	4	2	1	2	2	2	1	1	1	1	2	1	4	1	6	2	1	2	2	1	2	3	1	2	2	2	0	2	1									2	1
94	03	943	5/11/2017 0:00:00	2	1	1	2	1	2	2	2	2	2	1	2	2	1	4	1	5	2	1	2	2	1	2	2	1	2	5	2	0	2	1	3	1	2	1					2	2
94	04	943	5/11/2017 0:00:00	2	1	1	2	1	2	2	2	2	2	1	1	1	1	1	1	2	2	1	2	2	1	2	2	1	2	2	2	1	2	1									2	2
94	02	944	5/11/2017 0:00:00	2	2	2	2	1	2	2	2	2	2	1	1	1	1	2	1	1	3	2	2	2	2	1	1	1	2	4	2	1	2	1	2	1	2	1					1	1
94	04	944	5/11/2017 0:00:00	2	2	2	2	1	2	2	2	2	1	1	1	1	1	2	1	1	1	2	2	2	2	1	1	1	2	5	3	2	2	1	1	0	2	1	1	0	2	2	1	1
94	01	945	5/11/2017 0:00:00	2	3	3	2	2	2	1	1	1	1	1	1	1	1	4	1	6	3	1	2	2	1	2	3	1	2	5	5	3	2	2									2	2
94	02	945	5/11/2017 0:00:00	2	1	1	2	2	2	1	1	2	2	1	1	1	1	4	1	6	3	1	2	2	1	2	3	1	2	5	3	1	2	1	2	0	2	2					2	2
94	03	945	5/11/2017 0:00:00	2	2	2	2	2	2	1	1	3	1	1	1	1	1	4	1	7	3	1	2	2	1	2	3	1	2	7	3	2	2	2	4	0	2	2					2	2
94	04	945	5/11/2017 0:00:00	2	1	1	2	2	2	1	1	2	2	1	2	2	1	4	1	5	3	1	1	2	2	2	3	1	2	6	3	1	2	1	3	0	2	2					2	2
94	01	946	5/11/2017 0:00:00	2	2	2	2	1	3	2	2	1	2	1	1	2	1	4	1	4	2	2	2	1	1	2	1	1	2	7	3	1	2	1	4	1	2	2					2	1
94	02	946	5/11/2017 0:00:00	2	1	1	2	1	2	1	2	1	2	1	1	2	1	4	1	5	3	1	2	1	1	2	2	1	2	3	3	1	2	1									2	1
94	03	946	5/11/2017 0:00:00	2	1	1	2	1	2	2	2	2	4	2					1	4	2	1	2	2	1	2	2	1	2	3	3	1	2	2									2	2
94	04	946	5/11/2017 0:00:00	2	1	1	2	2	2	1	1	2	3	1	1	2	1	4	1	7	3	2	2	1	1	2	2	1	2	4	4	1	2	1									2	2
94	01	947	5/11/2017 0:00:00	2	1	4	1	2	2	1	1	1	2	1	1	2	1	2	1	4	2	1	2	2	1	1	2	1	2	7	3	1	2	1	2	0	2	1	2	0	2	2	2	2
94	02	947	5/11/2017 0:00:00	2	3	4	2	2	1	1	1	2	1	1	1	2	2	2	1	4	2	1	1	1	1	1	2	1	2	6	4	2	2	2	2	1	2	2					2	2
94	03	947	5/11/2017 0:00:00	2	1	1	2	2	2	1	1	2	2	2					1	3	2	1	2	1	1	1	1	1	2	3	3	1	2	1									2	2
94	04	947	5/11/2017 0:00:00	2	2	2	2	1	2	1	1	1	2	1	1	2	1	2	1	20	2	1	1	1	1	1	1	1	2	4	4	2	2	1									2	1
95	01	951	5/9/2017 0:00:00	2	2	2	2	2	2	2	2	1	1	1	1	2	2	4	2				1	2	2	2	1	1	2	6	4	2	2	1	2	0	2	1					2	1
95	02	951	5/9/2017 0:00:00	2	1	1	2	2	2	2	2	2	2	1	1	2	2	4	1	3	3	2	2	2	2	1	3	3	2	8	4	0	2	1	3	1	2	1	1	0	2	2	2	2
95	03	951	5/9/2017 0:00:00	2	1	1	2	2	2	2	2	2	1	1	1	1	1	4	2				2	1	1	2	1	1	2	8	5	1	2	1	3	0	2	1					2	1
95	04	951	5/9/2017 0:00:00	2	1	1	2	1	2	2	2	2	1	1	1	2	1	2	1	10	2	1	2	1	1	2	1	1	2	3	3	1	2	1									2	1
95	05	951	5/9/2017 0:00:00	2	2	2	2	1	2	2	2	2	1	1	1	2	1	2	1	2	2	1	2	1	1	2	1	1	2	4	4	2	2	1									2	2
95	01	952	5/8/2017 0:00:00	2	0	1	1	1	2	1	1	1	1	1	1	1	1	2	1	7	2	1	1	1	2	1	1	2	1	3	3	2	2	1									2	1
95	02	952	5/9/2017 0:00:00	2	1	1	2	1	2	1	1	1	1	1	1	2	1	2	1	3	3	2	1	2	2	2	2	1	1	4	4	1	2	1									2	1
95	03	952	5/9/2017 0:00:00	2	2	2	2	2	1	1	1	1	1	1	1	2	2	2	1	2	3	2	1	2	2	2	3	1	2	4	2	1	2	1	2	0	2	1					2	2
95	04	952	5/9/2017 0:00:00	2	3	3	2	1	2	1	1	1	1	1	1	2	1	3	1	5	3	1	1	1	2	2	3	1	2	7	3	3	2	1	4	1	2	1					2	2
95	05	952	5/8/2017 0:00:00	2	1	1	2	2	2	1	1	1	2	2					1	7	1	1	1	2	2	2	3	1	2	3	3	1	2	1									2	2
95	03	953	5/9/2017 0:00:00	2	2	5	2	1	2	2	2	2	1	1	1	2	1	4	1	4	2	1	2	1	2	2	1	1	2	3	3	1	2	1									2	2
95	04	953	5/9/2017 0:00:00	2	2	2	2	1	2	2	1	1	1	1	1	2	1	4	1	5	2	1	2	1	2	2	1	1	2	3	3	2	2	1									2	2
95	01	954	5/9/2017 0:00:00	2	1	1	2	2	2	1	1	1	1	2					1	5	3	2	2	2	2	2	1	1	2	4	3	1	2	1	1	0	2	2					2	2
95	02	954	5/9/2017 0:00:00	2	1	1	2	1	2	1	2	2	3	1	1	2	1	4	1	2	3	1	2	2	2	2	1	3	2	4	4	0	2	3									2	1
95	03	954	5/9/2017 0:00:00	2	1	1	2	2	2	1	1	2	2	2					1	6	2	1	2	2	2	2	3	1	2	3	3	1	2	2									2	1
95	04	954	5/9/2017 0:00:00	2	2	2	2	1	2	2	1	1	1	1	1	2	1	2	1	6	3	1	2	2	2	2	2	2	2	5	5	2	2	1	0	0	2	2					2	1
95	05	954	5/9/2017 0:00:00	2	2	3	2	2	2	1	1	1	1	1	1	2	1	4	1	2	3	2	2	2	2	2	2	2	2	3	3	2	2	1									2	2
[truncated: 9 more columns]

## Sheet: TF
Village ID	Village TF prevalence (%)
02	1.8
03	0
04	5.5
06	4.8
09	2.2
12	8
15	7
19	3.4
24	0
28	0
29	12.2
30	2.1
31	0
34	6
36	12.2
39	0
42	15.7
44	27.3
46	11.9
49	16.3
51	10.2
52	8.7
55	0
56	11.9
57	5.3
58	9.1
60	10.3
62	0
64	20.4
65	6.1
66	14
69	5.9
71	0
72	7.8
73	2.3
74	6.5
75	2.2
77	2.2
80	9.4
81	16.7
83	4.3
84	2
86	8.5
88	11.9
89	11.4
90	10.2
91	11.1
93	5.1
94	2.7
95	8.7
